# Supplementary material for: Genome-Wide Identification and Expression Analysis of the Histone Deacetylase Gene Family in Wheat (Triticum aestivum L.)
Source: Plants (Basel). 2020 Dec 24;10(1):19. doi: 10.3390/plants10010019 (PMC7823868; doi:10.3390/plants10010019)
Supplement: Supplementary file 1 [file plants-10-00019-s001.zip]

Archive with 7 entries (7 files):
- Figure S1.pdf
- Figure S2.pdf
- Table S1. List of primers used in this study.xlsx
- Table S2. TaHDACs gene duplication pairs (synteny relationship) in wheat HDAC gene family.xlsx
- Table S3. The distribution of HDACs in Arabidopsis thaliana and wheat..xlsx
- Table S4. Amino acid sequences of Arabidopsis thaliana and Triticum aestivum HDACs used in this study.xlsx
- Table S5. Cis-acting elements of Triticum aestivum HDACs in promoter regions.xlsx
