# Supplementary material for: Genome-Wide Identification and Expression Analysis of the Histone Deacetylase Gene Family in Wheat (Triticum aestivum L.)
Source: Plants (Basel). 2020 Dec 24;10(1):19. doi: 10.3390/plants10010019 (PMC7823868; doi:10.3390/plants10010019)
Supplement: Supplementary file 1 [file plants-10-00019-s001.zip › Table S1. List of primers used in this study.xlsx]

## Sheet: Sheet1
	Additional file 1: Table S1. Primers used in this study
	Purpose	Primer name	primer sequence(5'-3')
	Used as qPCR	TaHDA6-F	AGCGGGTGAAGGGAAACATT
		TaHDA6-R	AACGGAGACAGTCTGCATGG
		TaHDA15-F	TGGTCGTGAGAACTGTGGAG
		TaHDA15-R	TCTTGGCATGCTGACCACAA
		TaHDA2-F	CGAGAAGATGCACCCGTTTG
		TaHDA2-R	GTGAAACCCTCCACCGACAT
		TaSRT1-F	CTCAGTCTCCCAGGACGAAC
		TaSRT1-R	CTCGACTAGCGACTCATCCC
		TaHD2D-F	TTGACCGCGTCCACGTC
		TaHD2D-R	GCTTCGCCCTGGAATGATCT
		TaCDC-F	CAAATACGCCATCAGGGAGAACATC
		TaCDC-R	CGCTGCCGAAACCACGAGAC
		cmjcTaSRT1-F	ACTCTGCGAGTAACTAGCGTT
		cmjcTaSRT1-R	GAACTTCAATGTCAGCAACAT
		CWMV CP-F	CGCTGCGCTGGATAGGTTCAG
		CWMV CP-R	GAAGCGTTTACTCCGTGAGAA
	For cloning of silent genes	KLTaSRT1-F	TTGGCGCGCCATAGAAGAGCTTGCAGTTATG
		KLTaSRT1-R	CGACGCGTCAATTCAGCCAGCTTCTCCCT
