# Supplementary material for: Genome-Wide Identification and Expression Analysis of the Histone Deacetylase Gene Family in Wheat (Triticum aestivum L.)
Source: Plants (Basel). 2020 Dec 24;10(1):19. doi: 10.3390/plants10010019 (PMC7823868; doi:10.3390/plants10010019)
Supplement: Supplementary file 1 [file plants-10-00019-s001.zip › Table S2. TaHDACs gene duplication pairs (synteny relationship) in wheat HDAC gene family.xlsx]

## Sheet: Table S3. TaHDACs gene duplicat
	Additional file 2: Table S2. TaHDACs gene duplication pairs (synteny relationship) in wheat HDAC gene family
	Chromosome group 1	Chromosome group 4
	TraesCS1A02G275300.1-TraesCS1B02G284500.1	TraesCS4A02G213200.1-TraesCS4B02G102600.1
	TraesCS1A02G317100.1-TraesCS1B02G329500.1	Chromosome group 5
	TraesCS1A02G445700.4-TraesCS1D02G454400.2	TraesCS5A02G065300.1-TraesCS5B02G072100.1
	TraesCS1A02G275300.1-TraesCS1D02G274900.1	TraesCS5A02G295000.1-TraesCS5D02G302400.1
	TraesCS1B02G284500.1-TraesCS1D02G274900.1	TraesCS5B02G072100.1-TraesCS5D02G076100.1
	Chromosome group 2	TraesCS5A02G065300.1-TraesCS5D02G076100.1
	TraesCS2A02G177100.1-TraesCS2D02G185200.1	Chromosome group 6
	TraesCS2A02G077800.1-TraesCS2B02G092700.1	TraesCS6A02G181100.1-TraesCS6B02G210200.1
	TraesCS2A02G177100.1-TraesCS2B02G204100.1	TraesCS6A02G184100.2-TraesCS6B02G212600.3
	TraesCS2B02G092700.1-TraesCS2D02G075800.1	TraesCS6B02G210200.1-TraesCS6D02G168400.1
	TraesCS2B02G204100.1-TraesCS2D02G185200.1	TraesCS6B02G212600.3-TraesCS6D02G171000.1
	TraesCS2B02G309700.1-TraesCS2D02G291000.1	Chromosome group 7
	TraesCS2A02G077800.1-TraesCS2D02G075800.1	TraesCS7A02G362600.1-TraesCS7D02G360500.1
	Chromosome group 3	TraesCS7A02G365600.3-TraesCS7D02G356800.1
	TraesCS3A02G415200.1-TraesCS3B02G450300.1	TraesCS7B02G261800.1-TraesCS7D02G356800.1
	TraesCS3B02G450300.1-TraesCS3D02G410300.2
	TraesCS3A02G415200.1-TraesCS3D02G410300.2

## Sheet: Sheet2
TraesCS1A02G275300.1	TraesCS1B02G284500.1
TraesCS1A02G317100.1	TraesCS1B02G329500.1
TraesCS1A02G445700.4	TraesCS1D02G454400.2
TraesCS1A02G275300.1	TraesCS1D02G274900.1
TraesCS1B02G284500.1	TraesCS1D02G274900.1
TraesCS2A02G177100.1	TraesCS2D02G185200.1
TraesCS2A02G077800.1	TraesCS2B02G092700.1
TraesCS2A02G177100.1	TraesCS2B02G204100.1
TraesCS2B02G092700.1	TraesCS2D02G075800.1
TraesCS2B02G204100.1	TraesCS2D02G185200.1
TraesCS2B02G309700.1	TraesCS2D02G291000.1
TraesCS2A02G077800.1	TraesCS2D02G075800.1
TraesCS3A02G415200.1	TraesCS3B02G450300.1
TraesCS3B02G450300.1	TraesCS3D02G410300.2
TraesCS3A02G415200.1	TraesCS3D02G410300.2
TraesCS4A02G213200.1	TraesCS4B02G102600.1
TraesCS5A02G065300.1	TraesCS5B02G072100.1
TraesCS5A02G295000.1	TraesCS5D02G302400.1
TraesCS5B02G072100.1	TraesCS5D02G076100.1
TraesCS5A02G065300.1	TraesCS5D02G076100.1
TraesCS6A02G181100.1	TraesCS6B02G210200.1
TraesCS6A02G184100.2	TraesCS6B02G212600.3
TraesCS6B02G210200.1	TraesCS6D02G168400.1
TraesCS6B02G212600.3	TraesCS6D02G171000.1
TraesCS7A02G362600.1	TraesCS7D02G360500.1
TraesCS7A02G365600.3	TraesCS7D02G356800.1
TraesCS7B02G261800.1	TraesCS7D02G356800.1
