# Supplementary material for: Genome-Wide Identification and Expression Analysis of the Histone Deacetylase Gene Family in Wheat (Triticum aestivum L.)
Source: Plants (Basel). 2020 Dec 24;10(1):19. doi: 10.3390/plants10010019 (PMC7823868; doi:10.3390/plants10010019)
Supplement: Supplementary file 1 [file plants-10-00019-s001.zip › Table S3. The distribution of HDACs in Arabidopsis thaliana and wheat..xlsx]

## Sheet: Sheet1
		Additional file 3: Table S3. The distribution of HDACs in Arabidopsis thaliana and wheat
		Group of HDAC	Number of AtHDACs	Number of TaHDACs
		C I	6	17
		C II	5	16
		C III	1	3
		C IV	2	6
		C V	4	7
		Total Number	18	49
