# Supplementary material for: Genome-Wide Identification and Expression Analysis of the Histone Deacetylase Gene Family in Wheat (Triticum aestivum L.)
Source: Plants (Basel). 2020 Dec 24;10(1):19. doi: 10.3390/plants10010019 (PMC7823868; doi:10.3390/plants10010019)
Supplement: Supplementary file 1 [file plants-10-00019-s001.zip › Table S5. Cis-acting elements of Triticum aestivum HDACs in promoter regions.xlsx]

## Sheet: Sheet1
Additional file 5: Table S5. Cis-acting elements of Triticum aestivum HDACs in promoter regions
gene	name	sequences	start	length	strand	function
TraesCS1A02G275300.1	ARE	AAACCA	1467	6	-	cis-acting regulatory element essential for the anaerobic induction
TraesCS1A02G275300.1	LTR	CCGAAA	1276	6	+	cis-acting element involved in low-temperature responsiveness
TraesCS1A02G275300.1	GC-motif	CCCCCG	1078	6	+	enhancer-like element involved in anoxic specific inducibility
TraesCS1A02G275300.1	GC-motif	CCCCCG	1056	6	-	enhancer-like element involved in anoxic specific inducibility
TraesCS1A02G275300.1	GC-motif	CCCCCG	1052	6	+	enhancer-like element involved in anoxic specific inducibility
TraesCS1A02G275300.1	GC-motif	CCCCCG	542	6	+	enhancer-like element involved in anoxic specific inducibility
TraesCS1A02G317100.1	ARE	AAACCA	1254	6	-	cis-acting regulatory element essential for the anaerobic induction
TraesCS1A02G317100.1	GC-motif	CCCCCG	777	6	+	enhancer-like element involved in anoxic specific inducibility
TraesCS1A02G317100.1	MBS	CAACTG	643	6	-	MYB binding site involved in drought-inducibility
TraesCS1A02G317100.1	MBS	CAACTG	142	6	-	MYB binding site involved in drought-inducibility
TraesCS1A02G445700.4	ARE	AAACCA	820	6	-	cis-acting regulatory element essential for the anaerobic induction
TraesCS1A02G445700.4	LTR	CCGAAA	484	6	+	cis-acting element involved in low-temperature responsiveness
TraesCS1A02G445700.4	MBS	CAACTG	464	6	+	MYB binding site involved in drought-inducibility
TraesCS1B02G284500.1	ARE	AAACCA	1397	6	+	cis-acting regulatory element essential for the anaerobic induction
TraesCS1B02G284500.1	GC-motif	CCCCCG	1337	6	+	enhancer-like element involved in anoxic specific inducibility
TraesCS1B02G284500.1	LTR	CCGAAA	873	6	-	cis-acting element involved in low-temperature responsiveness
TraesCS1B02G284500.1	LTR	CCGAAA	50	6	-	cis-acting element involved in low-temperature responsiveness
TraesCS1B02G329500.1	GC-motif	CCCCCG	835	6	+	enhancer-like element involved in anoxic specific inducibility
TraesCS1B02G329500.1	MBS	CAACTG	701	6	-	MYB binding site involved in drought-inducibility
TraesCS1D02G274900.1	MBS	CAACTG	1457	6	+	MYB binding site involved in drought-inducibility
TraesCS1D02G274900.1	GC-motif	CCCCCG	130	6	-	enhancer-like element involved in anoxic specific inducibility
TraesCS1D02G454400.2	ARE	AAACCA	1178	6	+	cis-acting regulatory element essential for the anaerobic induction
TraesCS1D02G454400.2	ARE	AAACCA	529	6	-	cis-acting regulatory element essential for the anaerobic induction
TraesCS1D02G454400.2	TC-rich repeats	GTTTTCTTAC	335	9	+	cis-acting element involved in defense and stress responsiveness
TraesCS2A02G077800.1	ARE	AAACCA	1831	6	+	cis-acting regulatory element essential for the anaerobic induction
TraesCS2A02G077800.1	ARE	AAACCA	1509	6	-	cis-acting regulatory element essential for the anaerobic induction
TraesCS2A02G077800.1	ARE	AAACCA	1327	6	-	cis-acting regulatory element essential for the anaerobic induction
TraesCS2A02G077800.1	ARE	AAACCA	678	6	-	cis-acting regulatory element essential for the anaerobic induction
TraesCS2A02G177100.1	GC-motif	CCCCCG	1956	6	+	enhancer-like element involved in anoxic specific inducibility
TraesCS2A02G177100.1	LTR	CCGAAA	1000	6	-	cis-acting element involved in low-temperature responsiveness
TraesCS2A02G177100.1	ARE	AAACCA	179	6	+	cis-acting regulatory element essential for the anaerobic induction
TraesCS2A02G293200.1	MBS	CAACTG	1802	6	-	MYB binding site involved in drought-inducibility
TraesCS2A02G293200.1	MBS	CAACTG	1345	6	-	MYB binding site involved in drought-inducibility
TraesCS2A02G293200.1	GC-motif	CCCCCG	280	6	-	enhancer-like element involved in anoxic specific inducibility
TraesCS2B02G092700.1	GC-motif	CCCCCG	1780	6	-	enhancer-like element involved in anoxic specific inducibility
TraesCS2B02G092700.1	GC-motif	CCCCCG	751	6	-	enhancer-like element involved in anoxic specific inducibility
TraesCS2B02G204100.1	GC-motif	CCCCCG	1957	6	+	enhancer-like element involved in anoxic specific inducibility
TraesCS2B02G204100.1	MBS	CAACTG	1510	6	-	MYB binding site involved in drought-inducibility
TraesCS2B02G204100.1	LTR	CCGAAA	1099	6	-	cis-acting element involved in low-temperature responsiveness
TraesCS2B02G204100.1	ARE	AAACCA	945	6	-	cis-acting regulatory element essential for the anaerobic induction
TraesCS2B02G204100.1	MBS	CAACTG	582	6	+	MYB binding site involved in drought-inducibility
TraesCS2B02G204100.1	ARE	AAACCA	249	6	+	cis-acting regulatory element essential for the anaerobic induction
TraesCS2B02G204100.1	MBS	CAACTG	20	6	-	MYB binding site involved in drought-inducibility
TraesCS2B02G309700.1	TC-rich repeats	ATTCTCTAAC	1654	9	+	cis-acting element involved in defense and stress responsiveness
TraesCS2B02G309700.1	LTR	CCGAAA	436	6	+	cis-acting element involved in low-temperature responsiveness
TraesCS2B02G309700.1	ARE	AAACCA	312	6	+	cis-acting regulatory element essential for the anaerobic induction
TraesCS2D02G075800.1	GC-motif	CCCCCG	1105	6	+	enhancer-like element involved in anoxic specific inducibility
TraesCS2D02G075800.1	TC-rich repeats	GTTTTCTTAC	837	9	+	cis-acting element involved in defense and stress responsiveness
TraesCS2D02G185200.1	GC-motif	CCCCCG	1956	6	+	enhancer-like element involved in anoxic specific inducibility
TraesCS2D02G185200.1	LTR	CCGAAA	1078	6	+	cis-acting element involved in low-temperature responsiveness
TraesCS2D02G185200.1	LTR	CCGAAA	1012	6	-	cis-acting element involved in low-temperature responsiveness
TraesCS2D02G185200.1	GC-motif	CCCCCG	955	6	-	enhancer-like element involved in anoxic specific inducibility
TraesCS2D02G185200.1	ARE	AAACCA	594	6	+	cis-acting regulatory element essential for the anaerobic induction
TraesCS2D02G185200.1	MBS	CAACTG	370	6	-	MYB binding site involved in drought-inducibility
TraesCS2D02G185200.1	GC-motif	CCCCCG	275	6	+	enhancer-like element involved in anoxic specific inducibility
TraesCS2D02G291000.1	ARE	AAACCA	1916	6	+	cis-acting regulatory element essential for the anaerobic induction
TraesCS2D02G291000.1	ARE	AAACCA	1760	6	-	cis-acting regulatory element essential for the anaerobic induction
TraesCS3A02G415200.1	ARE	AAACCA	1962	6	+	cis-acting regulatory element essential for the anaerobic induction
TraesCS3A02G415200.1	GC-motif	CCCCCG	1954	6	-	enhancer-like element involved in anoxic specific inducibility
TraesCS3A02G415200.1	LTR	CCGAAA	1650	6	-	cis-acting element involved in low-temperature responsiveness
TraesCS3A02G415200.1	LTR	CCGAAA	86	6	-	cis-acting element involved in low-temperature responsiveness
TraesCS3B02G318000.1	MBS	CAACTG	1740	6	+	MYB binding site involved in drought-inducibility
TraesCS3B02G318000.1	ARE	AAACCA	1703	6	+	cis-acting regulatory element essential for the anaerobic induction
TraesCS3B02G318000.1	ARE	AAACCA	1326	6	+	cis-acting regulatory element essential for the anaerobic induction
TraesCS3B02G318000.1	ARE	AAACCA	1319	6	+	cis-acting regulatory element essential for the anaerobic induction
TraesCS3B02G318000.1	MBS	CAACTG	1201	6	+	MYB binding site involved in drought-inducibility
TraesCS3B02G318000.1	ARE	AAACCA	1185	6	-	cis-acting regulatory element essential for the anaerobic induction
TraesCS3B02G318000.1	TC-rich repeats	ATTCTCTAAC	1163	9	+	cis-acting element involved in defense and stress responsiveness
TraesCS3B02G318000.1	MBS	CAACTG	307	6	-	MYB binding site involved in drought-inducibility
TraesCS3B02G318000.1	ARE	AAACCA	65	6	+	cis-acting regulatory element essential for the anaerobic induction
TraesCS3B02G450300.1	ARE	AAACCA	1970	6	+	cis-acting regulatory element essential for the anaerobic induction
TraesCS3B02G450300.1	LTR	CCGAAA	1526	6	-	cis-acting element involved in low-temperature responsiveness
TraesCS3B02G450300.1	LTR	CCGAAA	1370	6	-	cis-acting element involved in low-temperature responsiveness
TraesCS3B02G450300.1	LTR	CCGAAA	1274	6	+	cis-acting element involved in low-temperature responsiveness
TraesCS3B02G450300.1	LTR	CCGAAA	974	6	-	cis-acting element involved in low-temperature responsiveness
TraesCS3B02G450300.1	ARE	AAACCA	966	6	-	cis-acting regulatory element essential for the anaerobic induction
TraesCS3B02G450300.1	MBS	CAACTG	466	6	+	MYB binding site involved in drought-inducibility
TraesCS3B02G450300.1	ARE	AAACCA	170	6	+	cis-acting regulatory element essential for the anaerobic induction
TraesCS3B02G450400.1	LTR	CCGAAA	784	6	+	cis-acting element involved in low-temperature responsiveness
TraesCS3D02G410300.2	ARE	AAACCA	1962	6	+	cis-acting regulatory element essential for the anaerobic induction
TraesCS3D02G410300.2	MBS	CAACTG	1642	6	-	MYB binding site involved in drought-inducibility
TraesCS3D02G410300.2	LTR	CCGAAA	1496	6	+	cis-acting element involved in low-temperature responsiveness
TraesCS3D02G410300.2	ARE	AAACCA	1462	6	-	cis-acting regulatory element essential for the anaerobic induction
TraesCS3D02G410300.2	LTR	CCGAAA	1301	6	+	cis-acting element involved in low-temperature responsiveness
TraesCS3D02G410300.2	GC-motif	CCCCCG	1189	6	-	enhancer-like element involved in anoxic specific inducibility
TraesCS3D02G410400.1	TC-rich repeats	GTTTTCTTAC	1441	9	-	cis-acting element involved in defense and stress responsiveness
TraesCS3D02G410400.1	ARE	AAACCA	409	6	+	cis-acting regulatory element essential for the anaerobic induction
TraesCS3D02G422300.1	LTR	CCGAAA	570	6	+	cis-acting element involved in low-temperature responsiveness
TraesCS3D02G422300.1	TC-rich repeats	ATTCTCTAAC	404	9	+	cis-acting element involved in defense and stress responsiveness
TraesCS4A02G213200.1	LTR	CCGAAA	1753	6	-	cis-acting element involved in low-temperature responsiveness
TraesCS4A02G213200.1	ARE	AAACCA	490	6	-	cis-acting regulatory element essential for the anaerobic induction
TraesCS4A02G213200.1	ARE	AAACCA	386	6	-	cis-acting regulatory element essential for the anaerobic induction
TraesCS4A02G213200.1	GC-motif	CCCCCG	299	6	+	enhancer-like element involved in anoxic specific inducibility
TraesCS4A02G213200.1	MBS	CAACTG	54	6	+	MYB binding site involved in drought-inducibility
TraesCS4B02G102600.1	MBS	CAACTG	503	6	-	MYB binding site involved in drought-inducibility
TraesCS4B02G102600.1	ARE	AAACCA	174	6	+	cis-acting regulatory element essential for the anaerobic induction
TraesCS4B02G102600.1	GC-motif	CCCCCG	64	6	+	enhancer-like element involved in anoxic specific inducibility
TraesCS4B02G102600.1	MBS	CAACTG	12	6	-	MYB binding site involved in drought-inducibility
TraesCS4D02G100000.1	LTR	CCGAAA	1787	6	+	cis-acting element involved in low-temperature responsiveness
TraesCS4D02G100000.1	ARE	AAACCA	1698	6	-	cis-acting regulatory element essential for the anaerobic induction
TraesCS4D02G100000.1	GC-motif	CCCCCG	1674	6	-	enhancer-like element involved in anoxic specific inducibility
TraesCS4D02G100000.1	GC-motif	CCCCCG	1296	6	-	enhancer-like element involved in anoxic specific inducibility
TraesCS4D02G100000.1	MBS	CAACTG	885	6	+	MYB binding site involved in drought-inducibility
TraesCS4D02G100000.1	LTR	CCGAAA	641	6	+	cis-acting element involved in low-temperature responsiveness
TraesCS4D02G100000.1	ARE	AAACCA	345	6	+	cis-acting regulatory element essential for the anaerobic induction
TraesCS5A02G065300.1	LTR	CCGAAA	997	6	-	cis-acting element involved in low-temperature responsiveness
TraesCS5A02G065300.1	LTR	CCGAAA	750	6	-	cis-acting element involved in low-temperature responsiveness
TraesCS5A02G065300.1	ARE	AAACCA	747	6	-	cis-acting regulatory element essential for the anaerobic induction
TraesCS5A02G065300.1	GC-motif	CCCCCG	726	6	-	enhancer-like element involved in anoxic specific inducibility
TraesCS5A02G065300.1	GC-motif	CCCCCG	656	6	+	enhancer-like element involved in anoxic specific inducibility
TraesCS5A02G065300.1	MBS	CAACTG	446	6	-	MYB binding site involved in drought-inducibility
TraesCS5A02G114700.3	ARE	AAACCA	1614	6	-	cis-acting regulatory element essential for the anaerobic induction
TraesCS5A02G114700.3	MBS	CAACTG	940	6	+	MYB binding site involved in drought-inducibility
TraesCS5A02G119300.2	LTR	CCGAAA	1333	6	+	cis-acting element involved in low-temperature responsiveness
TraesCS5A02G119300.2	ARE	AAACCA	418	6	-	cis-acting regulatory element essential for the anaerobic induction
TraesCS5A02G119300.2	ARE	AAACCA	284	6	-	cis-acting regulatory element essential for the anaerobic induction
TraesCS5A02G295000.1	ARE	AAACCA	1036	6	-	cis-acting regulatory element essential for the anaerobic induction
TraesCS5B02G072100.1	ARE	AAACCA	1233	6	-	cis-acting regulatory element essential for the anaerobic induction
TraesCS5B02G072100.1	LTR	CCGAAA	946	6	-	cis-acting element involved in low-temperature responsiveness
TraesCS5B02G072100.1	GC-motif	CCCCCG	820	6	-	enhancer-like element involved in anoxic specific inducibility
TraesCS5B02G072100.1	LTR	CCGAAA	707	6	-	cis-acting element involved in low-temperature responsiveness
TraesCS5B02G072100.1	GC-motif	CCCCCG	684	6	-	enhancer-like element involved in anoxic specific inducibility
TraesCS5B02G072100.1	LTR	CCGAAA	666	6	-	cis-acting element involved in low-temperature responsiveness
TraesCS5B02G072100.1	GC-motif	CCCCCG	615	6	+	enhancer-like element involved in anoxic specific inducibility
TraesCS5B02G072100.1	ARE	AAACCA	592	6	-	cis-acting regulatory element essential for the anaerobic induction
TraesCS5B02G072100.1	LTR	CCGAAA	465	6	+	cis-acting element involved in low-temperature responsiveness
TraesCS5B02G072100.1	MBS	CAACTG	398	6	-	MYB binding site involved in drought-inducibility
TraesCS5D02G076100.1	MBS	CAACTG	1953	6	-	MYB binding site involved in drought-inducibility
TraesCS5D02G076100.1	LTR	CCGAAA	1619	6	+	cis-acting element involved in low-temperature responsiveness
TraesCS5D02G076100.1	LTR	CCGAAA	1520	6	-	cis-acting element involved in low-temperature responsiveness
TraesCS5D02G076100.1	ARE	AAACCA	1418	6	+	cis-acting regulatory element essential for the anaerobic induction
TraesCS5D02G076100.1	MBS	CAACTG	1059	6	-	MYB binding site involved in drought-inducibility
TraesCS5D02G076100.1	MBS	CAACTG	755	6	+	MYB binding site involved in drought-inducibility
TraesCS5D02G076100.1	ARE	AAACCA	193	6	+	cis-acting regulatory element essential for the anaerobic induction
TraesCS5D02G124700.1	ARE	AAACCA	1677	6	+	cis-acting regulatory element essential for the anaerobic induction
TraesCS5D02G124700.1	ARE	AAACCA	1649	6	+	cis-acting regulatory element essential for the anaerobic induction
TraesCS5D02G124700.1	ARE	AAACCA	493	6	+	cis-acting regulatory element essential for the anaerobic induction
TraesCS5D02G124700.1	ARE	AAACCA	377	6	-	cis-acting regulatory element essential for the anaerobic induction
TraesCS5D02G124700.1	TC-rich repeats	GTTTTCTTAC	32	9	+	cis-acting element involved in defense and stress responsiveness
TraesCS5D02G126600.1	ARE	AAACCA	436	6	-	cis-acting regulatory element essential for the anaerobic induction
TraesCS5D02G126600.1	ARE	AAACCA	302	6	-	cis-acting regulatory element essential for the anaerobic induction
TraesCS5D02G126600.1	ARE	AAACCA	249	6	+	cis-acting regulatory element essential for the anaerobic induction
TraesCS5D02G302400.1	LTR	CCGAAA	1669	6	-	cis-acting element involved in low-temperature responsiveness
TraesCS5D02G302400.1	LTR	CCGAAA	1561	6	+	cis-acting element involved in low-temperature responsiveness
TraesCS6A02G181100.1	ARE	AAACCA	1573	6	+	cis-acting regulatory element essential for the anaerobic induction
TraesCS6A02G181100.1	MBS	CAACTG	772	6	+	MYB binding site involved in drought-inducibility
TraesCS6A02G184100.2	LTR	CCGAAA	1720	6	+	cis-acting element involved in low-temperature responsiveness
TraesCS6A02G184100.2	MBS	CAACTG	1096	6	+	MYB binding site involved in drought-inducibility
TraesCS6A02G184100.2	ARE	AAACCA	1047	6	-	cis-acting regulatory element essential for the anaerobic induction
TraesCS6B02G210200.1	TC-rich repeats	ATTCTCTAAC	1886	9	-	cis-acting element involved in defense and stress responsiveness
TraesCS6B02G210200.1	TC-rich repeats	ATTCTCTAAC	1805	9	-	cis-acting element involved in defense and stress responsiveness
TraesCS6B02G210200.1	ARE	AAACCA	1561	6	-	cis-acting regulatory element essential for the anaerobic induction
TraesCS6B02G212600.3	ARE	AAACCA	1839	6	-	cis-acting regulatory element essential for the anaerobic induction
TraesCS6B02G212600.3	ARE	AAACCA	1529	6	+	cis-acting regulatory element essential for the anaerobic induction
TraesCS6B02G212600.3	ARE	AAACCA	934	6	+	cis-acting regulatory element essential for the anaerobic induction
TraesCS6B02G212600.3	ARE	AAACCA	318	6	+	cis-acting regulatory element essential for the anaerobic induction
TraesCS6D02G168400.1	ARE	AAACCA	1546	6	-	cis-acting regulatory element essential for the anaerobic induction
TraesCS6D02G168400.1	LTR	CCGAAA	1171	6	-	cis-acting element involved in low-temperature responsiveness
TraesCS6D02G168400.1	GC-motif	CCCCCG	738	6	+	enhancer-like element involved in anoxic specific inducibility
TraesCS6D02G168400.1	MBS	CAACTG	617	6	-	MYB binding site involved in drought-inducibility
TraesCS6D02G168400.1	TC-rich repeats	GTTTTCTTAC	356	9	+	cis-acting element involved in defense and stress responsiveness
TraesCS6D02G168400.1	LTR	CCGAAA	50	6	+	cis-acting element involved in low-temperature responsiveness
TraesCS6D02G171000.1	LTR	CCGAAA	1163	6	-	cis-acting element involved in low-temperature responsiveness
TraesCS6D02G171000.1	ARE	AAACCA	829	6	-	cis-acting regulatory element essential for the anaerobic induction
TraesCS6D02G171000.1	ARE	AAACCA	531	6	-	cis-acting regulatory element essential for the anaerobic induction
TraesCS6D02G171000.1	MBS	CAACTG	82	6	+	MYB binding site involved in drought-inducibility
TraesCS7A02G362600.1	LTR	CCGAAA	1488	6	+	cis-acting element involved in low-temperature responsiveness
TraesCS7A02G362600.1	LTR	CCGAAA	470	6	+	cis-acting element involved in low-temperature responsiveness
TraesCS7A02G362600.1	TC-rich repeats	GTTTTCTTAC	123	9	+	cis-acting element involved in defense and stress responsiveness
TraesCS7A02G365600.3	GC-motif	CCCCCG	1988	6	+	enhancer-like element involved in anoxic specific inducibility
TraesCS7A02G365600.3	ARE	AAACCA	1794	6	-	cis-acting regulatory element essential for the anaerobic induction
TraesCS7A02G365600.3	LTR	CCGAAA	1341	6	+	cis-acting element involved in low-temperature responsiveness
TraesCS7A02G365600.3	LTR	CCGAAA	1316	6	-	cis-acting element involved in low-temperature responsiveness
TraesCS7A02G365600.3	LTR	CCGAAA	922	6	+	cis-acting element involved in low-temperature responsiveness
TraesCS7A02G365600.3	ARE	AAACCA	128	6	-	cis-acting regulatory element essential for the anaerobic induction
TraesCS7B02G261800.1	LTR	CCGAAA	896	6	-	cis-acting element involved in low-temperature responsiveness
TraesCS7B02G261800.1	LTR	CCGAAA	838	6	+	cis-acting element involved in low-temperature responsiveness
TraesCS7B02G261800.1	LTR	CCGAAA	590	6	-	cis-acting element involved in low-temperature responsiveness
TraesCS7B02G261800.1	ARE	AAACCA	202	6	-	cis-acting regulatory element essential for the anaerobic induction
TraesCS7B02G261800.1	ARE	AAACCA	76	6	-	cis-acting regulatory element essential for the anaerobic induction
TraesCS7B02G261800.1	LTR	CCGAAA	69	6	+	cis-acting element involved in low-temperature responsiveness
TraesCS7B02G261800.1	ARE	AAACCA	63	6	-	cis-acting regulatory element essential for the anaerobic induction
TraesCS7B02G266000.1	GC-motif	CCCCCG	96	6	+	enhancer-like element involved in anoxic specific inducibility
TraesCS7D02G356800.1	ARE	AAACCA	278	6	-	cis-acting regulatory element essential for the anaerobic induction
TraesCS7D02G356800.1	MBS	CAACTG	43	6	-	MYB binding site involved in drought-inducibility
TraesCS7D02G360500.1	GC-motif	CCCCCG	1954	6	+	enhancer-like element involved in anoxic specific inducibility
TraesCS7D02G360500.1	GC-motif	CCCCCG	1807	6	+	enhancer-like element involved in anoxic specific inducibility
TraesCS7D02G360500.1	LTR	CCGAAA	1430	6	+	cis-acting element involved in low-temperature responsiveness
TraesCSU02G136000.1	ARE	AAACCA	1877	6	-	cis-acting regulatory element essential for the anaerobic induction
TraesCSU02G136000.1	LTR	CCGAAA	1778	6	-	cis-acting element involved in low-temperature responsiveness
TraesCSU02G136000.1	GC-motif	CCCCCG	1737	6	+	enhancer-like element involved in anoxic specific inducibility
TraesCSU02G136000.1	TC-rich repeats	GTTTTCTTAC	1653	9	-	cis-acting element involved in defense and stress responsiveness
TraesCSU02G136000.1	GC-motif	CCCCCG	1611	6	-	enhancer-like element involved in anoxic specific inducibility
TraesCSU02G136000.1	GC-motif	CCCCCG	1493	6	-	enhancer-like element involved in anoxic specific inducibility
TraesCSU02G136000.1	LTR	CCGAAA	406	6	+	cis-acting element involved in low-temperature responsiveness
TraesCSU02G136000.1	ARE	AAACCA	221	6	+	cis-acting regulatory element essential for the anaerobic induction
TraesCS1A02G275300.1	GARE-motif	TCTGTTG	1965	7	-	gibberellin-responsive element
TraesCS1A02G275300.1	CGTCA-motif	CGTCA	511	5	-	cis-acting regulatory element involved in the MeJA-responsiveness
TraesCS1A02G275300.1	CGTCA-motif	CGTCA	867	5	-	cis-acting regulatory element involved in the MeJA-responsiveness
TraesCS1A02G275300.1	TGACG-motif	TGACG	511	5	+	cis-acting regulatory element involved in the MeJA-responsiveness
TraesCS1A02G275300.1	TGACG-motif	TGACG	867	5	-	cis-acting regulatory element involved in the MeJA-responsiveness
TraesCS1A02G275300.1	ABRE	GCCGCGTGGC	44	9	+	cis-acting element involved in the abscisic acid responsiveness
TraesCS1A02G275300.1	ABRE	CACGTG	46	6	-	cis-acting element involved in the abscisic acid responsiveness
TraesCS1A02G275300.1	ABRE	ACGTG	47	5	-	cis-acting element involved in the abscisic acid responsiveness
TraesCS1A02G275300.1	ABRE	ACGTG	90	5	-	cis-acting element involved in the abscisic acid responsiveness
TraesCS1A02G275300.1	ABRE	ACGTG	1129	5	-	cis-acting element involved in the abscisic acid responsiveness
TraesCS1A02G275300.1	ABRE	GACACGTGGC	1400	9	-	cis-acting element involved in the abscisic acid responsiveness
TraesCS1A02G275300.1	ABRE	CACGTG	1684	6	+	cis-acting element involved in the abscisic acid responsiveness
TraesCS1A02G275300.1	ABRE	ACGTG	1685	5	-	cis-acting element involved in the abscisic acid responsiveness
TraesCS1A02G317100.1	TGA-element	AACGAC	365	6	-	auxin-responsive element
TraesCS1A02G317100.1	TGA-element	AACGAC	377	6	-	auxin-responsive element
TraesCS1A02G317100.1	TATC-box	TATCCCA	1067	7	+	cis-acting element involved in gibberellin-responsiveness
TraesCS1A02G317100.1	P-box	CCTTTTG	1157	7	+	gibberellin-responsive element
TraesCS1A02G317100.1	TGACG-motif	TGACG	293	5	-	cis-acting regulatory element involved in the MeJA-responsiveness
TraesCS1A02G317100.1	CGTCA-motif	CGTCA	293	5	+	cis-acting regulatory element involved in the MeJA-responsiveness
TraesCS1A02G317100.1	ABRE	CGCACGTGTC	158	9	+	cis-acting element involved in the abscisic acid responsiveness
TraesCS1A02G317100.1	ABRE	ACGTG	369	5	+	cis-acting element involved in the abscisic acid responsiveness
TraesCS1A02G317100.1	ABRE	CGCACGTGTC	610	9	+	cis-acting element involved in the abscisic acid responsiveness
TraesCS1A02G317100.1	ABRE	CACGTG	612	6	+	cis-acting element involved in the abscisic acid responsiveness
TraesCS1A02G317100.1	ABRE	ACGTG	613	5	+	cis-acting element involved in the abscisic acid responsiveness
TraesCS1A02G317100.1	ABRE	CGCACGTGTC	687	9	+	cis-acting element involved in the abscisic acid responsiveness
TraesCS1A02G317100.1	ABRE	CACGTG	689	6	-	cis-acting element involved in the abscisic acid responsiveness
TraesCS1A02G317100.1	ABRE	ACGTG	690	5	-	cis-acting element involved in the abscisic acid responsiveness
TraesCS1A02G317100.1	ABRE	ACGTG	880	5	+	cis-acting element involved in the abscisic acid responsiveness
TraesCS1A02G317100.1	ABRE	TACGTGTC	908	8	-	cis-acting element involved in the abscisic acid responsiveness
TraesCS1A02G317100.1	ABRE	ACGTG	910	5	+	cis-acting element involved in the abscisic acid responsiveness
TraesCS1A02G317100.1	ABRE	ACGTG	920	5	+	cis-acting element involved in the abscisic acid responsiveness
TraesCS1A02G317100.1	ABRE	ACGTG	938	5	-	cis-acting element involved in the abscisic acid responsiveness
TraesCS1A02G445700.4	TGA-element	AACGAC	1374	6	+	auxin-responsive element
TraesCS1A02G445700.4	GARE-motif	TCTGTTG	1258	7	-	gibberellin-responsive element
TraesCS1A02G445700.4	CGTCA-motif	CGTCA	366	5	-	cis-acting regulatory element involved in the MeJA-responsiveness
TraesCS1A02G445700.4	CGTCA-motif	CGTCA	1350	5	-	cis-acting regulatory element involved in the MeJA-responsiveness
TraesCS1A02G445700.4	TGACG-motif	TGACG	366	5	+	cis-acting regulatory element involved in the MeJA-responsiveness
TraesCS1A02G445700.4	TGACG-motif	TGACG	1350	5	+	cis-acting regulatory element involved in the MeJA-responsiveness
TraesCS1B02G284500.1	TGA-element	AACGAC	935	6	+	auxin-responsive element
TraesCS1B02G284500.1	CGTCA-motif	CGTCA	1235	5	+	cis-acting regulatory element involved in the MeJA-responsiveness
TraesCS1B02G284500.1	CGTCA-motif	CGTCA	1674	5	+	cis-acting regulatory element involved in the MeJA-responsiveness
TraesCS1B02G284500.1	TGACG-motif	TGACG	1235	5	-	cis-acting regulatory element involved in the MeJA-responsiveness
TraesCS1B02G284500.1	TGACG-motif	TGACG	1674	5	+	cis-acting regulatory element involved in the MeJA-responsiveness
TraesCS1B02G284500.1	ABRE	ACGTG	778	5	-	cis-acting element involved in the abscisic acid responsiveness
TraesCS1B02G284500.1	ABRE	ACGTG	855	5	+	cis-acting element involved in the abscisic acid responsiveness
TraesCS1B02G284500.1	ABRE	ACGTG	1265	5	+	cis-acting element involved in the abscisic acid responsiveness
TraesCS1B02G284500.1	ABRE	ACGTG	1699	5	-	cis-acting element involved in the abscisic acid responsiveness
TraesCS1B02G284500.1	ABRE	ACGTG	1882	5	-	cis-acting element involved in the abscisic acid responsiveness
TraesCS1B02G329500.1	TGA-element	AACGAC	410	6	+	auxin-responsive element
TraesCS1B02G329500.1	TGA-element	AACGAC	435	6	-	auxin-responsive element
TraesCS1B02G329500.1	TGA-element	AACGAC	734	6	-	auxin-responsive element
TraesCS1B02G329500.1	TATC-box	TATCCCA	1117	7	+	cis-acting element involved in gibberellin-responsiveness
TraesCS1B02G329500.1	P-box	CCTTTTG	1207	7	+	gibberellin-responsive element
TraesCS1B02G329500.1	TCA-element	TCAGAAGAGG	584	9	+	cis-acting element involved in salicylic acid responsiveness
TraesCS1B02G329500.1	TGACG-motif	TGACG	351	5	+	cis-acting regulatory element involved in the MeJA-responsiveness
TraesCS1B02G329500.1	TGACG-motif	TGACG	425	5	-	cis-acting regulatory element involved in the MeJA-responsiveness
TraesCS1B02G329500.1	CGTCA-motif	CGTCA	351	5	+	cis-acting regulatory element involved in the MeJA-responsiveness
TraesCS1B02G329500.1	CGTCA-motif	CGTCA	425	5	-	cis-acting regulatory element involved in the MeJA-responsiveness
TraesCS1B02G329500.1	ABRE	CGCACGTGTC	216	9	+	cis-acting element involved in the abscisic acid responsiveness
TraesCS1B02G329500.1	ABRE	ACGTG	427	5	-	cis-acting element involved in the abscisic acid responsiveness
TraesCS1B02G329500.1	ABRE	CGCACGTGTC	668	9	-	cis-acting element involved in the abscisic acid responsiveness
TraesCS1B02G329500.1	ABRE	CACGTG	670	6	+	cis-acting element involved in the abscisic acid responsiveness
TraesCS1B02G329500.1	ABRE	ACGTG	671	5	+	cis-acting element involved in the abscisic acid responsiveness
TraesCS1B02G329500.1	ABRE	CGCACGTGTC	745	9	+	cis-acting element involved in the abscisic acid responsiveness
TraesCS1B02G329500.1	ABRE	CACGTG	747	6	-	cis-acting element involved in the abscisic acid responsiveness
TraesCS1B02G329500.1	ABRE	ACGTG	748	5	-	cis-acting element involved in the abscisic acid responsiveness
TraesCS1B02G329500.1	ABRE	TACGTGTC	966	8	-	cis-acting element involved in the abscisic acid responsiveness
TraesCS1B02G329500.1	ABRE	ACGTG	968	5	+	cis-acting element involved in the abscisic acid responsiveness
TraesCS1B02G329500.1	ABRE	ACGTG	978	5	+	cis-acting element involved in the abscisic acid responsiveness
TraesCS1B02G329500.1	ABRE	GCCGCGTGGC	1015	9	-	cis-acting element involved in the abscisic acid responsiveness
TraesCS1B02G329500.1	ABRE	GCCGCGTGGC	1857	9	+	cis-acting element involved in the abscisic acid responsiveness
TraesCS1D02G274900.1	GARE-motif	TCTGTTG	1965	7	+	gibberellin-responsive element
TraesCS1D02G274900.1	TCA-element	CCATCTTTTT	1133	9	-	cis-acting element involved in salicylic acid responsiveness
TraesCS1D02G274900.1	CGTCA-motif	CGTCA	493	5	+	cis-acting regulatory element involved in the MeJA-responsiveness
TraesCS1D02G274900.1	CGTCA-motif	CGTCA	591	5	-	cis-acting regulatory element involved in the MeJA-responsiveness
TraesCS1D02G274900.1	CGTCA-motif	CGTCA	1305	5	-	cis-acting regulatory element involved in the MeJA-responsiveness
TraesCS1D02G274900.1	CGTCA-motif	CGTCA	1357	5	-	cis-acting regulatory element involved in the MeJA-responsiveness
TraesCS1D02G274900.1	TGACG-motif	TGACG	493	5	+	cis-acting regulatory element involved in the MeJA-responsiveness
TraesCS1D02G274900.1	TGACG-motif	TGACG	591	5	+	cis-acting regulatory element involved in the MeJA-responsiveness
TraesCS1D02G274900.1	TGACG-motif	TGACG	1305	5	+	cis-acting regulatory element involved in the MeJA-responsiveness
TraesCS1D02G274900.1	TGACG-motif	TGACG	1357	5	-	cis-acting regulatory element involved in the MeJA-responsiveness
TraesCS1D02G274900.1	ABRE	ACGTG	348	5	-	cis-acting element involved in the abscisic acid responsiveness
TraesCS1D02G274900.1	ABRE	ACGTG	680	5	-	cis-acting element involved in the abscisic acid responsiveness
TraesCS1D02G274900.1	ABRE	ACGTG	1114	5	-	cis-acting element involved in the abscisic acid responsiveness
TraesCS1D02G274900.1	ABRE	CACGTG	1661	6	+	cis-acting element involved in the abscisic acid responsiveness
TraesCS1D02G274900.1	ABRE	ACGTG	1662	5	-	cis-acting element involved in the abscisic acid responsiveness
TraesCS1D02G274900.1	ABRE	ACGTG	1819	5	-	cis-acting element involved in the abscisic acid responsiveness
TraesCS1D02G274900.1	ABRE	GCCGCGTGGC	1852	9	+	cis-acting element involved in the abscisic acid responsiveness
TraesCS1D02G454400.2	AuxRR-core	GGTCCAT	1074	7	+	cis-acting regulatory element involved in auxin responsiveness
TraesCS1D02G454400.2	ABRE	ACGTG	1361	5	-	cis-acting element involved in the abscisic acid responsiveness
TraesCS2A02G077800.1	P-box	CCTTTTG	1224	7	-	gibberellin-responsive element
TraesCS2A02G077800.1	SARE	TTCGACCATCTT	724	11	-	cis-acting element involved in salicylic acid responsiveness
TraesCS2A02G077800.1	ABRE	ACGTG	386	5	-	cis-acting element involved in the abscisic acid responsiveness
TraesCS2A02G177100.1	TGA-element	AACGAC	67	6	-	auxin-responsive element
TraesCS2A02G177100.1	TGA-element	AACGAC	1493	6	-	auxin-responsive element
TraesCS2A02G177100.1	P-box	CCTTTTG	396	7	-	gibberellin-responsive element
TraesCS2A02G177100.1	P-box	CCTTTTG	444	7	-	gibberellin-responsive element
TraesCS2A02G177100.1	CGTCA-motif	CGTCA	542	5	-	cis-acting regulatory element involved in the MeJA-responsiveness
TraesCS2A02G177100.1	TGACG-motif	TGACG	542	5	+	cis-acting regulatory element involved in the MeJA-responsiveness
TraesCS2A02G177100.1	ABRE	CACGTG	39	6	-	cis-acting element involved in the abscisic acid responsiveness
TraesCS2A02G177100.1	ABRE	ACGTG	40	5	+	cis-acting element involved in the abscisic acid responsiveness
TraesCS2A02G177100.1	ABRE	ACGTG	407	5	-	cis-acting element involved in the abscisic acid responsiveness
TraesCS2A02G177100.1	ABRE	ACGTG	1030	5	-	cis-acting element involved in the abscisic acid responsiveness
TraesCS2A02G177100.1	ABRE	ACGTG	1632	5	+	cis-acting element involved in the abscisic acid responsiveness
TraesCS2A02G293200.1	ABRE	ACGTG	638	5	-	cis-acting element involved in the abscisic acid responsiveness
TraesCS2B02G092700.1	TGA-element	AACGAC	698	6	+	auxin-responsive element
TraesCS2B02G092700.1	AuxRR-core	GGTCCAT	1332	7	-	cis-acting regulatory element involved in auxin responsiveness
TraesCS2B02G092700.1	TGACG-motif	TGACG	219	5	+	cis-acting regulatory element involved in the MeJA-responsiveness
TraesCS2B02G092700.1	TGACG-motif	TGACG	1639	5	+	cis-acting regulatory element involved in the MeJA-responsiveness
TraesCS2B02G092700.1	CGTCA-motif	CGTCA	219	5	+	cis-acting regulatory element involved in the MeJA-responsiveness
TraesCS2B02G092700.1	CGTCA-motif	CGTCA	1639	5	+	cis-acting regulatory element involved in the MeJA-responsiveness
TraesCS2B02G092700.1	ABRE	GCAACGTGTC	213	9	+	cis-acting element involved in the abscisic acid responsiveness
TraesCS2B02G092700.1	ABRE	CACGTG	454	6	-	cis-acting element involved in the abscisic acid responsiveness
TraesCS2B02G092700.1	ABRE	ACGTG	455	5	+	cis-acting element involved in the abscisic acid responsiveness
TraesCS2B02G092700.1	ABRE	ACGTG	788	5	-	cis-acting element involved in the abscisic acid responsiveness
TraesCS2B02G204100.1	TGA-element	AACGAC	1399	6	-	auxin-responsive element
TraesCS2B02G204100.1	TGA-element	AACGAC	1568	6	+	auxin-responsive element
TraesCS2B02G204100.1	P-box	CCTTTTG	499	7	-	gibberellin-responsive element
TraesCS2B02G204100.1	TGACG-motif	TGACG	576	5	+	cis-acting regulatory element involved in the MeJA-responsiveness
TraesCS2B02G204100.1	TGACG-motif	TGACG	644	5	+	cis-acting regulatory element involved in the MeJA-responsiveness
TraesCS2B02G204100.1	CGTCA-motif	CGTCA	576	5	+	cis-acting regulatory element involved in the MeJA-responsiveness
TraesCS2B02G204100.1	CGTCA-motif	CGTCA	644	5	+	cis-acting regulatory element involved in the MeJA-responsiveness
TraesCS2B02G204100.1	ABRE	ACGTG	702	5	+	cis-acting element involved in the abscisic acid responsiveness
TraesCS2B02G204100.1	ABRE	ACGTG	1129	5	-	cis-acting element involved in the abscisic acid responsiveness
TraesCS2B02G204100.1	ABRE	ACGTG	1310	5	-	cis-acting element involved in the abscisic acid responsiveness
TraesCS2B02G204100.1	ABRE	ACGTG	1684	5	-	cis-acting element involved in the abscisic acid responsiveness
TraesCS2B02G309700.1	TGA-element	AACGAC	790	6	-	auxin-responsive element
TraesCS2B02G309700.1	AuxRR-core	GGTCCAT	47	7	-	cis-acting regulatory element involved in auxin responsiveness
TraesCS2B02G309700.1	P-box	CAACAAACCCCTT	1670	12	+	gibberellin-responsive element and part of a light responsive element
TraesCS2B02G309700.1	CGTCA-motif	CGTCA	427	5	+	cis-acting regulatory element involved in the MeJA-responsiveness
TraesCS2B02G309700.1	CGTCA-motif	CGTCA	705	5	+	cis-acting regulatory element involved in the MeJA-responsiveness
TraesCS2B02G309700.1	CGTCA-motif	CGTCA	1559	5	-	cis-acting regulatory element involved in the MeJA-responsiveness
TraesCS2B02G309700.1	CGTCA-motif	CGTCA	1852	5	-	cis-acting regulatory element involved in the MeJA-responsiveness
TraesCS2B02G309700.1	TGACG-motif	TGACG	427	5	+	cis-acting regulatory element involved in the MeJA-responsiveness
TraesCS2B02G309700.1	TGACG-motif	TGACG	705	5	-	cis-acting regulatory element involved in the MeJA-responsiveness
TraesCS2B02G309700.1	TGACG-motif	TGACG	1559	5	+	cis-acting regulatory element involved in the MeJA-responsiveness
TraesCS2B02G309700.1	TGACG-motif	TGACG	1852	5	+	cis-acting regulatory element involved in the MeJA-responsiveness
TraesCS2B02G309700.1	ABRE	ACGTG	707	5	-	cis-acting element involved in the abscisic acid responsiveness
TraesCS2B02G309700.1	ABRE	AACCCGG	1105	7	-	cis-acting element involved in the abscisic acid responsiveness
TraesCS2B02G309700.1	ABRE	CACGTG	1568	6	-	cis-acting element involved in the abscisic acid responsiveness
TraesCS2B02G309700.1	ABRE	ACGTG	1569	5	+	cis-acting element involved in the abscisic acid responsiveness
TraesCS2D02G075800.1	TGA-element	AACGAC	244	6	+	auxin-responsive element
TraesCS2D02G075800.1	P-box	CCTTTTG	601	7	+	gibberellin-responsive element
TraesCS2D02G075800.1	TGACG-motif	TGACG	654	5	+	cis-acting regulatory element involved in the MeJA-responsiveness
TraesCS2D02G075800.1	CGTCA-motif	CGTCA	654	5	+	cis-acting regulatory element involved in the MeJA-responsiveness
TraesCS2D02G075800.1	ABRE	GCAACGTGTC	648	9	-	cis-acting element involved in the abscisic acid responsiveness
TraesCS2D02G075800.1	ABRE	CGCACGTGTC	884	9	+	cis-acting element involved in the abscisic acid responsiveness
TraesCS2D02G075800.1	ABRE	CACGTG	886	6	-	cis-acting element involved in the abscisic acid responsiveness
TraesCS2D02G075800.1	ABRE	ACGTG	887	5	+	cis-acting element involved in the abscisic acid responsiveness
TraesCS2D02G075800.1	ABRE	ACGTG	1117	5	-	cis-acting element involved in the abscisic acid responsiveness
TraesCS2D02G075800.1	ABRE	ACGTG	1267	5	-	cis-acting element involved in the abscisic acid responsiveness
TraesCS2D02G075800.1	ABRE	ACGTG	1607	5	+	cis-acting element involved in the abscisic acid responsiveness
TraesCS2D02G185200.1	TGA-element	AACGAC	1316	6	-	auxin-responsive element
TraesCS2D02G185200.1	TGA-element	AACGAC	1508	6	-	auxin-responsive element
TraesCS2D02G185200.1	TATC-box	TATCCCA	298	7	-	cis-acting element involved in gibberellin-responsiveness
TraesCS2D02G185200.1	TATC-box	TATCCCA	1685	7	+	cis-acting element involved in gibberellin-responsiveness
TraesCS2D02G185200.1	P-box	CCTTTTG	841	7	-	gibberellin-responsive element
TraesCS2D02G185200.1	P-box	CCTTTTG	889	7	+	gibberellin-responsive element
TraesCS2D02G185200.1	P-box	CCTTTTG	1055	7	-	gibberellin-responsive element
TraesCS2D02G185200.1	CGTCA-motif	CGTCA	24	5	-	cis-acting regulatory element involved in the MeJA-responsiveness
TraesCS2D02G185200.1	CGTCA-motif	CGTCA	918	5	+	cis-acting regulatory element involved in the MeJA-responsiveness
TraesCS2D02G185200.1	CGTCA-motif	CGTCA	1572	5	+	cis-acting regulatory element involved in the MeJA-responsiveness
TraesCS2D02G185200.1	TGACG-motif	TGACG	24	5	+	cis-acting regulatory element involved in the MeJA-responsiveness
TraesCS2D02G185200.1	TGACG-motif	TGACG	918	5	-	cis-acting regulatory element involved in the MeJA-responsiveness
TraesCS2D02G185200.1	TGACG-motif	TGACG	1572	5	-	cis-acting regulatory element involved in the MeJA-responsiveness
TraesCS2D02G185200.1	ABRE	ACGTG	1042	5	+	cis-acting element involved in the abscisic acid responsiveness
TraesCS2D02G185200.1	ABRE	ACGTG	1227	5	+	cis-acting element involved in the abscisic acid responsiveness
TraesCS2D02G185200.1	ABRE	ACGTG	1654	5	-	cis-acting element involved in the abscisic acid responsiveness
TraesCS2D02G291000.1	TGA-element	AACGAC	520	6	+	auxin-responsive element
TraesCS2D02G291000.1	TGA-element	AACGAC	682	6	+	auxin-responsive element
TraesCS2D02G291000.1	GARE-motif	TCTGTTG	1716	7	-	gibberellin-responsive element
TraesCS2D02G291000.1	TGACG-motif	TGACG	706	5	+	cis-acting regulatory element involved in the MeJA-responsiveness
TraesCS2D02G291000.1	CGTCA-motif	CGTCA	706	5	-	cis-acting regulatory element involved in the MeJA-responsiveness
TraesCS2D02G291000.1	ABRE	ACGTG	887	5	-	cis-acting element involved in the abscisic acid responsiveness
TraesCS2D02G291000.1	ABRE	ACGTG	1110	5	-	cis-acting element involved in the abscisic acid responsiveness
TraesCS3A02G415200.1	TGA-element	AACGAC	610	6	+	auxin-responsive element
TraesCS3A02G415200.1	AuxRR-core	GGTCCAT	692	7	+	cis-acting regulatory element involved in auxin responsiveness
TraesCS3A02G415200.1	TCA-element	CCATCTTTTT	1174	9	+	cis-acting element involved in salicylic acid responsiveness
TraesCS3A02G415200.1	TCA-element	CCATCTTTTT	1892	9	+	cis-acting element involved in salicylic acid responsiveness
TraesCS3A02G415200.1	CGTCA-motif	CGTCA	277	5	-	cis-acting regulatory element involved in the MeJA-responsiveness
TraesCS3A02G415200.1	CGTCA-motif	CGTCA	708	5	-	cis-acting regulatory element involved in the MeJA-responsiveness
TraesCS3A02G415200.1	CGTCA-motif	CGTCA	838	5	+	cis-acting regulatory element involved in the MeJA-responsiveness
TraesCS3A02G415200.1	TGACG-motif	TGACG	277	5	-	cis-acting regulatory element involved in the MeJA-responsiveness
TraesCS3A02G415200.1	TGACG-motif	TGACG	708	5	+	cis-acting regulatory element involved in the MeJA-responsiveness
TraesCS3A02G415200.1	TGACG-motif	TGACG	838	5	-	cis-acting regulatory element involved in the MeJA-responsiveness
TraesCS3A02G415200.1	ABRE	ACGTG	76	5	+	cis-acting element involved in the abscisic acid responsiveness
TraesCS3A02G415200.1	ABRE	ACGTG	1203	5	-	cis-acting element involved in the abscisic acid responsiveness
TraesCS3A02G415200.1	ABRE	CACGTG	1370	6	+	cis-acting element involved in the abscisic acid responsiveness
TraesCS3A02G415200.1	ABRE	ACGTG	1371	5	+	cis-acting element involved in the abscisic acid responsiveness
TraesCS3A02G415200.1	ABRE	ACGTG	1550	5	-	cis-acting element involved in the abscisic acid responsiveness
TraesCS3B02G318000.1	GARE-motif	TCTGTTG	825	7	-	gibberellin-responsive element
TraesCS3B02G318000.1	TCA-element	CCATCTTTTT	858	9	-	cis-acting element involved in salicylic acid responsiveness
TraesCS3B02G318000.1	TGACG-motif	TGACG	570	5	+	cis-acting regulatory element involved in the MeJA-responsiveness
TraesCS3B02G318000.1	TGACG-motif	TGACG	807	5	-	cis-acting regulatory element involved in the MeJA-responsiveness
TraesCS3B02G318000.1	TGACG-motif	TGACG	810	5	+	cis-acting regulatory element involved in the MeJA-responsiveness
TraesCS3B02G318000.1	CGTCA-motif	CGTCA	570	5	-	cis-acting regulatory element involved in the MeJA-responsiveness
TraesCS3B02G318000.1	CGTCA-motif	CGTCA	807	5	-	cis-acting regulatory element involved in the MeJA-responsiveness
TraesCS3B02G318000.1	CGTCA-motif	CGTCA	810	5	-	cis-acting regulatory element involved in the MeJA-responsiveness
TraesCS3B02G318000.1	ABRE	ACGTG	1755	5	-	cis-acting element involved in the abscisic acid responsiveness
TraesCS3B02G450300.1	P-box	CCTTTTG	150	7	-	gibberellin-responsive element
TraesCS3B02G450300.1	TGACG-motif	TGACG	95	5	+	cis-acting regulatory element involved in the MeJA-responsiveness
TraesCS3B02G450300.1	TGACG-motif	TGACG	738	5	-	cis-acting regulatory element involved in the MeJA-responsiveness
TraesCS3B02G450300.1	CGTCA-motif	CGTCA	95	5	-	cis-acting regulatory element involved in the MeJA-responsiveness
TraesCS3B02G450300.1	CGTCA-motif	CGTCA	738	5	-	cis-acting regulatory element involved in the MeJA-responsiveness
TraesCS3B02G450300.1	ABRE	ACGTG	97	5	+	cis-acting element involved in the abscisic acid responsiveness
TraesCS3B02G450300.1	ABRE	ACGTG	342	5	+	cis-acting element involved in the abscisic acid responsiveness
TraesCS3B02G450300.1	ABRE	ACGTG	846	5	-	cis-acting element involved in the abscisic acid responsiveness
TraesCS3B02G450300.1	ABRE	GCCGCGTGGC	934	9	+	cis-acting element involved in the abscisic acid responsiveness
TraesCS3B02G450300.1	ABRE	ACGTG	1031	5	+	cis-acting element involved in the abscisic acid responsiveness
TraesCS3B02G450300.1	ABRE	GCCGCGTGGC	1603	9	+	cis-acting element involved in the abscisic acid responsiveness
TraesCS3B02G450300.1	ABRE	ACGTG	1795	5	+	cis-acting element involved in the abscisic acid responsiveness
TraesCS3B02G450400.1	TGA-element	AACGAC	1688	6	+	auxin-responsive element
TraesCS3B02G450400.1	GARE-motif	TCTGTTG	76	7	+	gibberellin-responsive element
TraesCS3B02G450400.1	GARE-motif	TCTGTTG	1063	7	+	gibberellin-responsive element
TraesCS3B02G450400.1	P-box	CCTTTTG	1578	7	-	gibberellin-responsive element
TraesCS3B02G450400.1	P-box	CCTTTTG	1857	7	-	gibberellin-responsive element
TraesCS3B02G450400.1	TCA-element	CCATCTTTTT	1823	9	+	cis-acting element involved in salicylic acid responsiveness
TraesCS3B02G450400.1	TGACG-motif	TGACG	342	5	-	cis-acting regulatory element involved in the MeJA-responsiveness
TraesCS3B02G450400.1	TGACG-motif	TGACG	1178	5	+	cis-acting regulatory element involved in the MeJA-responsiveness
TraesCS3B02G450400.1	TGACG-motif	TGACG	1200	5	+	cis-acting regulatory element involved in the MeJA-responsiveness
TraesCS3B02G450400.1	TGACG-motif	TGACG	1390	5	-	cis-acting regulatory element involved in the MeJA-responsiveness
TraesCS3B02G450400.1	TGACG-motif	TGACG	1565	5	+	cis-acting regulatory element involved in the MeJA-responsiveness
TraesCS3B02G450400.1	CGTCA-motif	CGTCA	342	5	-	cis-acting regulatory element involved in the MeJA-responsiveness
TraesCS3B02G450400.1	CGTCA-motif	CGTCA	1178	5	-	cis-acting regulatory element involved in the MeJA-responsiveness
TraesCS3B02G450400.1	CGTCA-motif	CGTCA	1200	5	-	cis-acting regulatory element involved in the MeJA-responsiveness
TraesCS3B02G450400.1	CGTCA-motif	CGTCA	1390	5	+	cis-acting regulatory element involved in the MeJA-responsiveness
TraesCS3B02G450400.1	CGTCA-motif	CGTCA	1565	5	+	cis-acting regulatory element involved in the MeJA-responsiveness
TraesCS3B02G450400.1	ABRE	ACGTG	362	5	+	cis-acting element involved in the abscisic acid responsiveness
TraesCS3B02G450400.1	ABRE	ACGTG	1117	5	+	cis-acting element involved in the abscisic acid responsiveness
TraesCS3B02G450400.1	ABRE	ACGTG	1198	5	+	cis-acting element involved in the abscisic acid responsiveness
TraesCS3B02G450400.1	ABRE	CACGTG	1625	6	-	cis-acting element involved in the abscisic acid responsiveness
TraesCS3B02G450400.1	ABRE	ACGTG	1626	5	+	cis-acting element involved in the abscisic acid responsiveness
TraesCS3D02G410300.2	TGA-element	AACGAC	571	6	-	auxin-responsive element
TraesCS3D02G410300.2	AuxRR-core	GGTCCAT	686	7	+	cis-acting regulatory element involved in auxin responsiveness
TraesCS3D02G410300.2	TCA-element	CCATCTTTTT	1895	9	+	cis-acting element involved in salicylic acid responsiveness
TraesCS3D02G410300.2	TGACG-motif	TGACG	366	5	-	cis-acting regulatory element involved in the MeJA-responsiveness
TraesCS3D02G410300.2	TGACG-motif	TGACG	702	5	-	cis-acting regulatory element involved in the MeJA-responsiveness
TraesCS3D02G410300.2	TGACG-motif	TGACG	831	5	+	cis-acting regulatory element involved in the MeJA-responsiveness
TraesCS3D02G410300.2	CGTCA-motif	CGTCA	366	5	-	cis-acting regulatory element involved in the MeJA-responsiveness
TraesCS3D02G410300.2	CGTCA-motif	CGTCA	702	5	-	cis-acting regulatory element involved in the MeJA-responsiveness
TraesCS3D02G410300.2	CGTCA-motif	CGTCA	831	5	+	cis-acting regulatory element involved in the MeJA-responsiveness
TraesCS3D02G410300.2	ABRE	ACGTG	1169	5	+	cis-acting element involved in the abscisic acid responsiveness
TraesCS3D02G410300.2	ABRE	ACGTG	1709	5	+	cis-acting element involved in the abscisic acid responsiveness
TraesCS3D02G410400.1	P-box	CCTTTTG	898	7	+	gibberellin-responsive element
TraesCS3D02G410400.1	P-box	CCTTTTG	1851	7	-	gibberellin-responsive element
TraesCS3D02G410400.1	CGTCA-motif	CGTCA	247	5	+	cis-acting regulatory element involved in the MeJA-responsiveness
TraesCS3D02G410400.1	CGTCA-motif	CGTCA	1125	5	-	cis-acting regulatory element involved in the MeJA-responsiveness
TraesCS3D02G410400.1	TGACG-motif	TGACG	247	5	+	cis-acting regulatory element involved in the MeJA-responsiveness
TraesCS3D02G410400.1	TGACG-motif	TGACG	1125	5	-	cis-acting regulatory element involved in the MeJA-responsiveness
TraesCS3D02G410400.1	ABRE	ACGTG	245	5	-	cis-acting element involved in the abscisic acid responsiveness
TraesCS3D02G410400.1	ABRE	ACGTG	1515	5	+	cis-acting element involved in the abscisic acid responsiveness
TraesCS3D02G422300.1	TGA-element	AACGAC	164	6	+	auxin-responsive element
TraesCS3D02G422300.1	TCA-element	CCATCTTTTT	355	9	+	cis-acting element involved in salicylic acid responsiveness
TraesCS3D02G422300.1	TCA-element	TCAGAAGAGG	1136	9	-	cis-acting element involved in salicylic acid responsiveness
TraesCS3D02G422300.1	CGTCA-motif	CGTCA	70	5	-	cis-acting regulatory element involved in the MeJA-responsiveness
TraesCS3D02G422300.1	TGACG-motif	TGACG	70	5	-	cis-acting regulatory element involved in the MeJA-responsiveness
TraesCS3D02G422300.1	ABRE	TACGGTC	838	7	+	cis-acting element involved in the abscisic acid responsiveness
TraesCS4A02G213200.1	AuxRR-core	GGTCCAT	553	7	+	cis-acting regulatory element involved in auxin responsiveness
TraesCS4A02G213200.1	ABRE	ACGTG	1819	5	-	cis-acting element involved in the abscisic acid responsiveness
TraesCS4B02G102600.1	AuxRR-core	GGTCCAT	584	7	+	cis-acting regulatory element involved in auxin responsiveness
TraesCS4B02G102600.1	TCA-element	CCATCTTTTT	712	9	+	cis-acting element involved in salicylic acid responsiveness
TraesCS4B02G102600.1	TCA-element	TCAGAAGAGG	716	9	-	cis-acting element involved in salicylic acid responsiveness
TraesCS4B02G102600.1	CGTCA-motif	CGTCA	1938	5	+	cis-acting regulatory element involved in the MeJA-responsiveness
TraesCS4B02G102600.1	TGACG-motif	TGACG	1938	5	-	cis-acting regulatory element involved in the MeJA-responsiveness
TraesCS4B02G102600.1	ABRE	TACGGTC	836	7	-	cis-acting element involved in the abscisic acid responsiveness
TraesCS4D02G100000.1	TGA-element	AACGAC	825	6	-	auxin-responsive element
TraesCS4D02G100000.1	GARE-motif	TCTGTTG	816	7	+	gibberellin-responsive element
TraesCS4D02G100000.1	TGACG-motif	TGACG	1069	5	+	cis-acting regulatory element involved in the MeJA-responsiveness
TraesCS4D02G100000.1	TGACG-motif	TGACG	1610	5	+	cis-acting regulatory element involved in the MeJA-responsiveness
TraesCS4D02G100000.1	CGTCA-motif	CGTCA	1069	5	-	cis-acting regulatory element involved in the MeJA-responsiveness
TraesCS4D02G100000.1	CGTCA-motif	CGTCA	1610	5	-	cis-acting regulatory element involved in the MeJA-responsiveness
TraesCS4D02G100000.1	ABRE	CACGTG	432	6	-	cis-acting element involved in the abscisic acid responsiveness
TraesCS4D02G100000.1	ABRE	ACGTG	433	5	-	cis-acting element involved in the abscisic acid responsiveness
TraesCS4D02G100000.1	ABRE	GCCGCGTGGC	1206	9	+	cis-acting element involved in the abscisic acid responsiveness
TraesCS5A02G065300.1	TGACG-motif	TGACG	92	5	-	cis-acting regulatory element involved in the MeJA-responsiveness
TraesCS5A02G065300.1	TGACG-motif	TGACG	1271	5	-	cis-acting regulatory element involved in the MeJA-responsiveness
TraesCS5A02G065300.1	CGTCA-motif	CGTCA	92	5	+	cis-acting regulatory element involved in the MeJA-responsiveness
TraesCS5A02G065300.1	CGTCA-motif	CGTCA	1271	5	+	cis-acting regulatory element involved in the MeJA-responsiveness
TraesCS5A02G065300.1	ABRE	GCCGCGTGGC	1197	10	-	cis-acting element involved in the abscisic acid responsiveness
TraesCS5A02G065300.1	ABRE	ACGTG	1291	5	-	cis-acting element involved in the abscisic acid responsiveness
TraesCS5A02G114700.3	TGA-element	AACGAC	421	6	-	auxin-responsive element
TraesCS5A02G114700.3	TGACG-motif	TGACG	339	5	-	cis-acting regulatory element involved in the MeJA-responsiveness
TraesCS5A02G114700.3	CGTCA-motif	CGTCA	339	5	-	cis-acting regulatory element involved in the MeJA-responsiveness
TraesCS5A02G114700.3	ABRE	GCCGCGTGGC	329	9	-	cis-acting element involved in the abscisic acid responsiveness
TraesCS5A02G119300.2	TGA-element	AACGAC	1945	6	-	auxin-responsive element
TraesCS5A02G119300.2	TGACG-motif	TGACG	631	5	-	cis-acting regulatory element involved in the MeJA-responsiveness
TraesCS5A02G119300.2	CGTCA-motif	CGTCA	631	5	-	cis-acting regulatory element involved in the MeJA-responsiveness
TraesCS5A02G295000.1	TATC-box	TATCCCA	973	7	+	cis-acting element involved in gibberellin-responsiveness
TraesCS5A02G295000.1	P-box	CCTTTTG	996	7	-	gibberellin-responsive element
TraesCS5A02G295000.1	TCA-element	CCATCTTTTT	309	9	+	cis-acting element involved in salicylic acid responsiveness
TraesCS5A02G295000.1	ABRE	ACGTG	1250	5	-	cis-acting element involved in the abscisic acid responsiveness
TraesCS5A02G295000.1	ABRE	ACGTG	1649	5	-	cis-acting element involved in the abscisic acid responsiveness
TraesCS5B02G072100.1	P-box	CCTTTTG	1779	7	+	gibberellin-responsive element
TraesCS5B02G072100.1	CGTCA-motif	CGTCA	887	5	-	cis-acting regulatory element involved in the MeJA-responsiveness
TraesCS5B02G072100.1	CGTCA-motif	CGTCA	1665	5	+	cis-acting regulatory element involved in the MeJA-responsiveness
TraesCS5B02G072100.1	TGACG-motif	TGACG	887	5	-	cis-acting regulatory element involved in the MeJA-responsiveness
TraesCS5B02G072100.1	TGACG-motif	TGACG	1665	5	+	cis-acting regulatory element involved in the MeJA-responsiveness
TraesCS5B02G072100.1	ABRE	GCCGCGTGGC	1145	9	+	cis-acting element involved in the abscisic acid responsiveness
TraesCS5B02G121300.1	TGA-element	AACGAC	109	6	+	auxin-responsive element
TraesCS5B02G121300.1	CGTCA-motif	CGTCA	188	5	+	cis-acting regulatory element involved in the MeJA-responsiveness
TraesCS5B02G121300.1	TGACG-motif	TGACG	188	5	+	cis-acting regulatory element involved in the MeJA-responsiveness
TraesCS5B02G121300.1	ABRE	ACGTG	308	5	-	cis-acting element involved in the abscisic acid responsiveness
TraesCS5B02G121300.1	ABRE	ACGTG	529	5	+	cis-acting element involved in the abscisic acid responsiveness
TraesCS5B02G121300.1	ABRE	CACGTG	1064	6	-	cis-acting element involved in the abscisic acid responsiveness
TraesCS5B02G121300.1	ABRE	ACGTG	1065	5	-	cis-acting element involved in the abscisic acid responsiveness
TraesCS5B02G121300.1	ABRE	TACGGTC	1189	7	+	cis-acting element involved in the abscisic acid responsiveness
TraesCS5D02G076100.1	CGTCA-motif	CGTCA	1343	5	-	cis-acting regulatory element involved in the MeJA-responsiveness
TraesCS5D02G076100.1	TGACG-motif	TGACG	1343	5	+	cis-acting regulatory element involved in the MeJA-responsiveness
TraesCS5D02G076100.1	ABRE	ACGTG	228	5	+	cis-acting element involved in the abscisic acid responsiveness
TraesCS5D02G076100.1	ABRE	ACGTG	245	5	+	cis-acting element involved in the abscisic acid responsiveness
TraesCS5D02G076100.1	ABRE	ACGTG	734	5	+	cis-acting element involved in the abscisic acid responsiveness
TraesCS5D02G076100.1	ABRE	ACGTG	878	5	+	cis-acting element involved in the abscisic acid responsiveness
TraesCS5D02G076100.1	ABRE	ACGTG	949	5	-	cis-acting element involved in the abscisic acid responsiveness
TraesCS5D02G076100.1	ABRE	AACCCGG	1348	7	-	cis-acting element involved in the abscisic acid responsiveness
TraesCS5D02G076100.1	ABRE	TACGGTC	1568	7	-	cis-acting element involved in the abscisic acid responsiveness
TraesCS5D02G124700.1	TATC-box	TATCCCA	718	7	-	cis-acting element involved in gibberellin-responsiveness
TraesCS5D02G124700.1	P-box	CCTTTTG	1936	7	+	gibberellin-responsive element
TraesCS5D02G124700.1	TCA-element	CCATCTTTTT	19	9	-	cis-acting element involved in salicylic acid responsiveness
TraesCS5D02G124700.1	TCA-element	CCATCTTTTT	1806	9	+	cis-acting element involved in salicylic acid responsiveness
TraesCS5D02G124700.1	TGACG-motif	TGACG	28	5	+	cis-acting regulatory element involved in the MeJA-responsiveness
TraesCS5D02G124700.1	TGACG-motif	TGACG	77	5	-	cis-acting regulatory element involved in the MeJA-responsiveness
TraesCS5D02G124700.1	TGACG-motif	TGACG	316	5	-	cis-acting regulatory element involved in the MeJA-responsiveness
TraesCS5D02G124700.1	TGACG-motif	TGACG	836	5	+	cis-acting regulatory element involved in the MeJA-responsiveness
TraesCS5D02G124700.1	TGACG-motif	TGACG	1267	5	-	cis-acting regulatory element involved in the MeJA-responsiveness
TraesCS5D02G124700.1	TGACG-motif	TGACG	1330	5	-	cis-acting regulatory element involved in the MeJA-responsiveness
TraesCS5D02G124700.1	TGACG-motif	TGACG	1637	5	+	cis-acting regulatory element involved in the MeJA-responsiveness
TraesCS5D02G124700.1	CGTCA-motif	CGTCA	28	5	+	cis-acting regulatory element involved in the MeJA-responsiveness
TraesCS5D02G124700.1	CGTCA-motif	CGTCA	77	5	+	cis-acting regulatory element involved in the MeJA-responsiveness
TraesCS5D02G124700.1	CGTCA-motif	CGTCA	316	5	+	cis-acting regulatory element involved in the MeJA-responsiveness
TraesCS5D02G124700.1	CGTCA-motif	CGTCA	836	5	+	cis-acting regulatory element involved in the MeJA-responsiveness
TraesCS5D02G124700.1	CGTCA-motif	CGTCA	1267	5	+	cis-acting regulatory element involved in the MeJA-responsiveness
TraesCS5D02G124700.1	CGTCA-motif	CGTCA	1330	5	+	cis-acting regulatory element involved in the MeJA-responsiveness
TraesCS5D02G124700.1	CGTCA-motif	CGTCA	1637	5	+	cis-acting regulatory element involved in the MeJA-responsiveness
TraesCS5D02G124700.1	ABRE	ACGTG	1887	5	+	cis-acting element involved in the abscisic acid responsiveness
TraesCS5D02G126600.1	TCA-element	TCAGAAGAGG	1778	9	+	cis-acting element involved in salicylic acid responsiveness
TraesCS5D02G302400.1	TCA-element	TCAGAAGAGG	1131	9	+	cis-acting element involved in salicylic acid responsiveness
TraesCS5D02G302400.1	CGTCA-motif	CGTCA	844	5	+	cis-acting regulatory element involved in the MeJA-responsiveness
TraesCS5D02G302400.1	TGACG-motif	TGACG	844	5	+	cis-acting regulatory element involved in the MeJA-responsiveness
TraesCS5D02G302400.1	ABRE	GACACGTGGC	615	9	+	cis-acting element involved in the abscisic acid responsiveness
TraesCS5D02G302400.1	ABRE	CACGTG	617	6	+	cis-acting element involved in the abscisic acid responsiveness
TraesCS5D02G302400.1	ABRE	ACGTG	618	5	-	cis-acting element involved in the abscisic acid responsiveness
TraesCS5D02G302400.1	ABRE	ACGTG	1486	5	-	cis-acting element involved in the abscisic acid responsiveness
TraesCS5D02G302400.1	ABRE	ACGTG	1699	5	+	cis-acting element involved in the abscisic acid responsiveness
TraesCS6A02G181100.1	TGA-element	AACGAC	249	6	-	auxin-responsive element
TraesCS6A02G181100.1	TCA-element	CCATCTTTTT	886	9	-	cis-acting element involved in salicylic acid responsiveness
TraesCS6A02G181100.1	CGTCA-motif	CGTCA	373	5	+	cis-acting regulatory element involved in the MeJA-responsiveness
TraesCS6A02G181100.1	CGTCA-motif	CGTCA	718	5	-	cis-acting regulatory element involved in the MeJA-responsiveness
TraesCS6A02G181100.1	CGTCA-motif	CGTCA	1302	5	+	cis-acting regulatory element involved in the MeJA-responsiveness
TraesCS6A02G181100.1	TGACG-motif	TGACG	373	5	-	cis-acting regulatory element involved in the MeJA-responsiveness
TraesCS6A02G181100.1	TGACG-motif	TGACG	718	5	-	cis-acting regulatory element involved in the MeJA-responsiveness
TraesCS6A02G181100.1	TGACG-motif	TGACG	1302	5	-	cis-acting regulatory element involved in the MeJA-responsiveness
TraesCS6A02G184100.2	TGA-element	AACGAC	582	6	-	auxin-responsive element
TraesCS6A02G184100.2	AuxRR-core	GGTCCAT	816	7	-	cis-acting regulatory element involved in auxin responsiveness
TraesCS6A02G184100.2	GARE-motif	TCTGTTG	1062	7	-	gibberellin-responsive element
TraesCS6A02G184100.2	CGTCA-motif	CGTCA	1349	5	+	cis-acting regulatory element involved in the MeJA-responsiveness
TraesCS6A02G184100.2	CGTCA-motif	CGTCA	1657	5	+	cis-acting regulatory element involved in the MeJA-responsiveness
TraesCS6A02G184100.2	CGTCA-motif	CGTCA	1686	5	-	cis-acting regulatory element involved in the MeJA-responsiveness
TraesCS6A02G184100.2	TGACG-motif	TGACG	1349	5	-	cis-acting regulatory element involved in the MeJA-responsiveness
TraesCS6A02G184100.2	TGACG-motif	TGACG	1657	5	+	cis-acting regulatory element involved in the MeJA-responsiveness
TraesCS6A02G184100.2	TGACG-motif	TGACG	1686	5	+	cis-acting regulatory element involved in the MeJA-responsiveness
TraesCS6A02G184100.2	ABRE	ACGTG	234	5	+	cis-acting element involved in the abscisic acid responsiveness
TraesCS6B02G210200.1	TGA-element	AACGAC	268	6	+	auxin-responsive element
TraesCS6B02G210200.1	GARE-motif	TCTGTTG	1525	7	+	gibberellin-responsive element
TraesCS6B02G210200.1	TCA-element	CCATCTTTTT	904	9	-	cis-acting element involved in salicylic acid responsiveness
TraesCS6B02G210200.1	CGTCA-motif	CGTCA	736	5	-	cis-acting regulatory element involved in the MeJA-responsiveness
TraesCS6B02G210200.1	CGTCA-motif	CGTCA	1005	5	+	cis-acting regulatory element involved in the MeJA-responsiveness
TraesCS6B02G210200.1	CGTCA-motif	CGTCA	1321	5	-	cis-acting regulatory element involved in the MeJA-responsiveness
TraesCS6B02G210200.1	TGACG-motif	TGACG	736	5	+	cis-acting regulatory element involved in the MeJA-responsiveness
TraesCS6B02G210200.1	TGACG-motif	TGACG	1005	5	+	cis-acting regulatory element involved in the MeJA-responsiveness
TraesCS6B02G210200.1	TGACG-motif	TGACG	1321	5	-	cis-acting regulatory element involved in the MeJA-responsiveness
TraesCS6B02G210200.1	ABRE	ACGTG	1555	5	-	cis-acting element involved in the abscisic acid responsiveness
TraesCS6B02G210200.1	ABRE	ACGTG	1712	5	-	cis-acting element involved in the abscisic acid responsiveness
TraesCS6B02G212600.3	TGA-element	AACGAC	258	6	-	auxin-responsive element
TraesCS6B02G212600.3	AuxRR-core	GGTCCAT	397	7	-	cis-acting regulatory element involved in auxin responsiveness
TraesCS6B02G212600.3	GARE-motif	TCTGTTG	1695	7	-	gibberellin-responsive element
TraesCS6B02G212600.3	P-box	CCTTTTG	1746	7	-	gibberellin-responsive element
TraesCS6B02G212600.3	TGACG-motif	TGACG	217	5	-	cis-acting regulatory element involved in the MeJA-responsiveness
TraesCS6B02G212600.3	TGACG-motif	TGACG	352	5	+	cis-acting regulatory element involved in the MeJA-responsiveness
TraesCS6B02G212600.3	TGACG-motif	TGACG	549	5	+	cis-acting regulatory element involved in the MeJA-responsiveness
TraesCS6B02G212600.3	TGACG-motif	TGACG	832	5	+	cis-acting regulatory element involved in the MeJA-responsiveness
TraesCS6B02G212600.3	TGACG-motif	TGACG	958	5	-	cis-acting regulatory element involved in the MeJA-responsiveness
TraesCS6B02G212600.3	TGACG-motif	TGACG	1639	5	-	cis-acting regulatory element involved in the MeJA-responsiveness
TraesCS6B02G212600.3	TGACG-motif	TGACG	1673	5	+	cis-acting regulatory element involved in the MeJA-responsiveness
TraesCS6B02G212600.3	CGTCA-motif	CGTCA	217	5	-	cis-acting regulatory element involved in the MeJA-responsiveness
TraesCS6B02G212600.3	CGTCA-motif	CGTCA	352	5	-	cis-acting regulatory element involved in the MeJA-responsiveness
TraesCS6B02G212600.3	CGTCA-motif	CGTCA	549	5	+	cis-acting regulatory element involved in the MeJA-responsiveness
TraesCS6B02G212600.3	CGTCA-motif	CGTCA	832	5	+	cis-acting regulatory element involved in the MeJA-responsiveness
TraesCS6B02G212600.3	CGTCA-motif	CGTCA	958	5	-	cis-acting regulatory element involved in the MeJA-responsiveness
TraesCS6B02G212600.3	CGTCA-motif	CGTCA	1639	5	+	cis-acting regulatory element involved in the MeJA-responsiveness
TraesCS6B02G212600.3	CGTCA-motif	CGTCA	1673	5	+	cis-acting regulatory element involved in the MeJA-responsiveness
TraesCS6B02G212600.3	ABRE	TACGGTC	394	7	+	cis-acting element involved in the abscisic acid responsiveness
TraesCS6B02G212600.3	ABRE	ACGTG	1637	5	+	cis-acting element involved in the abscisic acid responsiveness
TraesCS6D02G168400.1	TGA-element	AACGAC	634	6	-	auxin-responsive element
TraesCS6D02G168400.1	GARE-motif	TCTGTTG	1510	7	-	gibberellin-responsive element
TraesCS6D02G168400.1	CGTCA-motif	CGTCA	237	5	-	cis-acting regulatory element involved in the MeJA-responsiveness
TraesCS6D02G168400.1	CGTCA-motif	CGTCA	881	5	+	cis-acting regulatory element involved in the MeJA-responsiveness
TraesCS6D02G168400.1	CGTCA-motif	CGTCA	1379	5	+	cis-acting regulatory element involved in the MeJA-responsiveness
TraesCS6D02G168400.1	TGACG-motif	TGACG	237	5	+	cis-acting regulatory element involved in the MeJA-responsiveness
TraesCS6D02G168400.1	TGACG-motif	TGACG	881	5	+	cis-acting regulatory element involved in the MeJA-responsiveness
TraesCS6D02G168400.1	TGACG-motif	TGACG	1379	5	-	cis-acting regulatory element involved in the MeJA-responsiveness
TraesCS6D02G168400.1	ABRE	GCCGCGTGGC	593	9	+	cis-acting element involved in the abscisic acid responsiveness
TraesCS6D02G168400.1	ABRE	GACACGTGGC	627	9	+	cis-acting element involved in the abscisic acid responsiveness
TraesCS6D02G168400.1	ABRE	CACGTG	873	6	-	cis-acting element involved in the abscisic acid responsiveness
TraesCS6D02G168400.1	ABRE	ACGTG	874	5	-	cis-acting element involved in the abscisic acid responsiveness
TraesCS6D02G168400.1	ABRE	ACGTG	1695	5	-	cis-acting element involved in the abscisic acid responsiveness
TraesCS6D02G171000.1	TGA-element	AACGAC	159	6	-	auxin-responsive element
TraesCS6D02G171000.1	TGA-element	AACGAC	247	6	+	auxin-responsive element
TraesCS6D02G171000.1	TGA-element	AACGAC	311	6	+	auxin-responsive element
TraesCS6D02G171000.1	TCA-element	CCATCTTTTT	1170	9	-	cis-acting element involved in salicylic acid responsiveness
TraesCS6D02G171000.1	ABRE	ACGTG	847	5	+	cis-acting element involved in the abscisic acid responsiveness
TraesCS6D02G171000.1	ABRE	ACGTG	1920	5	+	cis-acting element involved in the abscisic acid responsiveness
TraesCS7A02G362600.1	AuxRR-core	GGTCCAT	374	7	-	cis-acting regulatory element involved in auxin responsiveness
TraesCS7A02G362600.1	AuxRR-core	GGTCCAT	1030	7	+	cis-acting regulatory element involved in auxin responsiveness
TraesCS7A02G362600.1	TGACG-motif	TGACG	1669	5	+	cis-acting regulatory element involved in the MeJA-responsiveness
TraesCS7A02G362600.1	CGTCA-motif	CGTCA	1669	5	-	cis-acting regulatory element involved in the MeJA-responsiveness
TraesCS7A02G365600.3	GARE-motif	TCTGTTG	44	7	+	gibberellin-responsive element
TraesCS7A02G365600.3	P-box	CCTTTTG	1088	7	-	gibberellin-responsive element
TraesCS7A02G365600.3	TCA-element	CCATCTTTTT	290	9	-	cis-acting element involved in salicylic acid responsiveness
TraesCS7A02G365600.3	TGACG-motif	TGACG	285	5	-	cis-acting regulatory element involved in the MeJA-responsiveness
TraesCS7A02G365600.3	TGACG-motif	TGACG	730	5	-	cis-acting regulatory element involved in the MeJA-responsiveness
TraesCS7A02G365600.3	TGACG-motif	TGACG	1851	5	-	cis-acting regulatory element involved in the MeJA-responsiveness
TraesCS7A02G365600.3	CGTCA-motif	CGTCA	285	5	-	cis-acting regulatory element involved in the MeJA-responsiveness
TraesCS7A02G365600.3	CGTCA-motif	CGTCA	730	5	+	cis-acting regulatory element involved in the MeJA-responsiveness
TraesCS7A02G365600.3	CGTCA-motif	CGTCA	1851	5	+	cis-acting regulatory element involved in the MeJA-responsiveness
TraesCS7A02G365600.3	ABRE	ACGTG	209	5	-	cis-acting element involved in the abscisic acid responsiveness
TraesCS7A02G365600.3	ABRE	ACGTG	1139	5	-	cis-acting element involved in the abscisic acid responsiveness
TraesCS7B02G261800.1	AuxRR-core	GGTCCAT	27	7	+	cis-acting regulatory element involved in auxin responsiveness
TraesCS7B02G261800.1	TGACG-motif	TGACG	450	5	+	cis-acting regulatory element involved in the MeJA-responsiveness
TraesCS7B02G261800.1	TGACG-motif	TGACG	497	5	+	cis-acting regulatory element involved in the MeJA-responsiveness
TraesCS7B02G261800.1	TGACG-motif	TGACG	653	5	+	cis-acting regulatory element involved in the MeJA-responsiveness
TraesCS7B02G261800.1	TGACG-motif	TGACG	730	5	+	cis-acting regulatory element involved in the MeJA-responsiveness
TraesCS7B02G261800.1	TGACG-motif	TGACG	1891	5	-	cis-acting regulatory element involved in the MeJA-responsiveness
TraesCS7B02G261800.1	CGTCA-motif	CGTCA	450	5	-	cis-acting regulatory element involved in the MeJA-responsiveness
TraesCS7B02G261800.1	CGTCA-motif	CGTCA	497	5	+	cis-acting regulatory element involved in the MeJA-responsiveness
TraesCS7B02G261800.1	ABRE	ACGTG	333	5	-	cis-acting element involved in the abscisic acid responsiveness
TraesCS7B02G261800.1	ABRE	ACGTG	732	5	+	cis-acting element involved in the abscisic acid responsiveness
TraesCS7B02G261800.1	ABRE	ACGTG	85	5	+	cis-acting element involved in the abscisic acid responsiveness
TraesCS7B02G261800.1	ABRE	ACGTG	865	5	-	cis-acting element involved in the abscisic acid responsiveness
TraesCS7B02G261800.1	ABRE	CACGTG	864	6	-	cis-acting element involved in the abscisic acid responsiveness
TraesCS7B02G266000.1	AuxRR-core	GGTCCAT	204	7	-	cis-acting regulatory element involved in auxin responsiveness
TraesCS7B02G266000.1	AuxRR-core	GGTCCAT	875	7	-	cis-acting regulatory element involved in auxin responsiveness
TraesCS7B02G266000.1	CGTCA-motif	CGTCA	45	5	-	cis-acting regulatory element involved in the MeJA-responsiveness
TraesCS7B02G266000.1	CGTCA-motif	CGTCA	543	5	-	cis-acting regulatory element involved in the MeJA-responsiveness
TraesCS7B02G266000.1	ABRE	ACGTG	83	5	-	cis-acting element involved in the abscisic acid responsiveness
TraesCS7D02G356800.1	GARE-motif	TCTGTTG	1295	7	-	gibberellin-responsive element
TraesCS7D02G356800.1	P-box	CCTTTTG	96	7	+	gibberellin-responsive element
TraesCS7D02G356800.1	TGACG-motif	TGACG	771	5	+	cis-acting regulatory element involved in the MeJA-responsiveness
TraesCS7D02G356800.1	TGACG-motif	TGACG	847	5	+	cis-acting regulatory element involved in the MeJA-responsiveness
TraesCS7D02G356800.1	TGACG-motif	TGACG	1902	5	-	cis-acting regulatory element involved in the MeJA-responsiveness
TraesCS7D02G356800.1	ABRE	ACGTG	722	5	-	cis-acting element involved in the abscisic acid responsiveness
TraesCS7D02G356800.1	ABRE	ACGTG	925	5	+	cis-acting element involved in the abscisic acid responsiveness
TraesCS7D02G356800.1	ABRE	ACGTG	950	5	-	cis-acting element involved in the abscisic acid responsiveness
TraesCS7D02G356800.1	ABRE	CGCACGTGTC	922	9	-	cis-acting element involved in the abscisic acid responsiveness
TraesCS7D02G356800.1	ABRE	TACGGTC	752	7	+	cis-acting element involved in the abscisic acid responsiveness
TraesCS7D02G360500.1	AuxRR-core	GGTCCAT	289	7	+	cis-acting regulatory element involved in auxin responsiveness
TraesCS7D02G360500.1	AuxRR-core	GGTCCAT	957	7	-	cis-acting regulatory element involved in auxin responsiveness
TraesCS7D02G360500.1	GARE-motif	TCTGTTG	1159	7	+	gibberellin-responsive element
TraesCS7D02G360500.1	TGACG-motif	TGACG	230	5	-	cis-acting regulatory element involved in the MeJA-responsiveness
TraesCS7D02G360500.1	TGACG-motif	TGACG	1614	5	-	cis-acting regulatory element involved in the MeJA-responsiveness
TraesCS7D02G360500.1	CGTCA-motif	CGTCA	230	5	+	cis-acting regulatory element involved in the MeJA-responsiveness
TraesCS7D02G360500.1	CGTCA-motif	CGTCA	1614	5	+	cis-acting regulatory element involved in the MeJA-responsiveness
TraesCSU02G136000.1	TGA-element	AACGAC	626	6	+	auxin-responsive element
TraesCSU02G136000.1	TGA-element	AACGAC	1220	6	-	auxin-responsive element
TraesCSU02G136000.1	P-box	CCTTTTG	476	7	-	gibberellin-responsive element
TraesCSU02G136000.1	P-box	CCTTTTG	1897	7	-	gibberellin-responsive element
TraesCSU02G136000.1	TGACG-motif	TGACG	522	5	+	cis-acting regulatory element involved in the MeJA-responsiveness
TraesCSU02G136000.1	TGACG-motif	TGACG	792	5	+	cis-acting regulatory element involved in the MeJA-responsiveness
TraesCSU02G136000.1	TGACG-motif	TGACG	864	5	-	cis-acting regulatory element involved in the MeJA-responsiveness
TraesCSU02G136000.1	TGACG-motif	TGACG	1585	5	+	cis-acting regulatory element involved in the MeJA-responsiveness
TraesCSU02G136000.1	CGTCA-motif	CGTCA	522	5	+	cis-acting regulatory element involved in the MeJA-responsiveness
TraesCSU02G136000.1	CGTCA-motif	CGTCA	792	5	-	cis-acting regulatory element involved in the MeJA-responsiveness
TraesCSU02G136000.1	CGTCA-motif	CGTCA	864	5	+	cis-acting regulatory element involved in the MeJA-responsiveness
TraesCSU02G136000.1	CGTCA-motif	CGTCA	1585	5	-	cis-acting regulatory element involved in the MeJA-responsiveness
TraesCSU02G136000.1	ABRE	ACGTG	878	5	-	cis-acting element involved in the abscisic acid responsiveness
TraesCSU02G136000.1	ABRE	ACGTG	1214	5	-	cis-acting element involved in the abscisic acid responsiveness
TraesCSU02G136000.1	ABRE	GCCGCGTGGC	1303	9	+	cis-acting element involved in the abscisic acid responsiveness
TraesCSU02G136000.1	ABRE	ACGTG	1743	5	+	cis-acting element involved in the abscisic acid responsiveness
TraesCSU02G136000.1	ABRE	ACGTG	1976	5	+	cis-acting element involved in the abscisic acid responsiveness
TraesCS1B02G284500.1	MSA-like	(T/C)C(T/C)AACGG(T/C)(T/C)A	37	9	-	cis-acting element involved in cell cycle regulation
TraesCS2A02G177100.1	MSA-like	TCAAACGGT	1524	9	+	cis-acting element involved in cell cycle regulation
TraesCS2A02G293200.1	MSA-like	(T/C)C(T/C)AACGG(T/C)(T/C)A	1951	8.5	-	cis-acting element involved in cell cycle regulation
TraesCS2A02G077800.1	circadian	CAAAGATATC	820	9	+	cis-acting regulatory element involved in circadian control
TraesCS2A02G293200.1	circadian	CAAAGATATC	1757	9	+	cis-acting regulatory element involved in circadian control
TraesCS2D02G291000.1	circadian	CAAAGATATC	968	9	-	cis-acting regulatory element involved in circadian control
TraesCS3B02G318000.1	circadian	CAAAGATATC	1611	9	-	cis-acting regulatory element involved in circadian control
TraesCS3B02G450400.1	circadian	CAAAGATATC	393	9	+	cis-acting regulatory element involved in circadian control
TraesCS3D02G410400.1	circadian	CAAAGATATC	349	9	-	cis-acting regulatory element involved in circadian control
TraesCS3D02G410400.1	circadian	CAAAGATATC	830	9	-	cis-acting regulatory element involved in circadian control
TraesCS5A02G114700.3	circadian	CAAAGATATC	1499	10	+	cis-acting regulatory element involved in circadian control
TraesCS5A02G119300.2	circadian	CAAAGATATC	399	9	+	cis-acting regulatory element involved in circadian control
TraesCS5A02G119300.2	circadian	CAAAGATATC	426	9	+	cis-acting regulatory element involved in circadian control
TraesCS5D02G126600.1	circadian	CAAAGATATC	417	9	+	cis-acting regulatory element involved in circadian control
TraesCS5D02G126600.1	circadian	CAAAGATATC	444	9	+	cis-acting regulatory element involved in circadian control
TraesCS6B02G212600.3	circadian	CAAAGATATC	718	9	+	cis-acting regulatory element involved in circadian control
TraesCS6B02G212600.3	circadian	CAAAGATATC	1337	9	+	cis-acting regulatory element involved in circadian control
TraesCS6D02G171000.1	circadian	CAAAGATATC	1804	9	+	cis-acting regulatory element involved in circadian control
TraesCS7A02G362600.1	circadian	CAAAGATATC	388	9	+	cis-acting regulatory element involved in circadian control
TraesCS7D02G360500.1	circadian	CAAAGATATC	303	9	+	cis-acting regulatory element involved in circadian control
TraesCS7B02G266000.1	circadian	CAAAGATATC	28	9	+	cis-acting regulatory element involved in circadian control
TraesCS2B02G092700.1	RY-element	CATGCATG	58	8	+	cis-acting regulatory element involved in seed-specific regulation
TraesCS2D02G075800.1	RY-element	CATGCATG	226	8	+	cis-acting regulatory element involved in seed-specific regulation
TraesCS2D02G075800.1	RY-element	CATGCATG	485	8	+	cis-acting regulatory element involved in seed-specific regulation
TraesCS3D02G422300.1	RY-element	CATGCATG	174	8	+	cis-acting regulatory element involved in seed-specific regulation
TraesCS1A02G275300.1	CAT-box	GCCACT	1404	6	-	cis-acting regulatory element related to meristem expression
TraesCS1B02G284500.1	CAT-box	GCCACT	294	6	-	cis-acting regulatory element related to meristem expression
TraesCS1B02G284500.1	CAT-box	GCCACT	598	6	+	cis-acting regulatory element related to meristem expression
TraesCS1D02G274900.1	CAT-box	GCCACT	546	6	-	cis-acting regulatory element related to meristem expression
TraesCS2A02G077800.1	CAT-box	GCCACT	409	6	-	cis-acting regulatory element related to meristem expression
TraesCS2A02G077800.1	CAT-box	GCCACT	1354	6	+	cis-acting regulatory element related to meristem expression
TraesCS2A02G177100.1	CAT-box	GCCACT	590	6	-	cis-acting regulatory element related to meristem expression
TraesCS2A02G177100.1	CAT-box	GCCACT	695	6	+	cis-acting regulatory element related to meristem expression
TraesCS2B02G204100.1	CAT-box	GCCACT	692	6	-	cis-acting regulatory element related to meristem expression
TraesCS2B02G204100.1	CAT-box	GCCACT	1370	6	-	cis-acting regulatory element related to meristem expression
TraesCS2D02G185200.1	CAT-box	GCCACT	1287	6	-	cis-acting regulatory element related to meristem expression
TraesCS2D02G291000.1	CAT-box	GCCACT	37	6	-	cis-acting regulatory element related to meristem expression
TraesCS3B02G450300.1	CAT-box	GCCACT	753	6	-	cis-acting regulatory element related to meristem expression
TraesCS3B02G450300.1	CAT-box	GCCACT	817	6	-	cis-acting regulatory element related to meristem expression
TraesCS3B02G450400.1	CAT-box	GCCACT	1552	6	+	cis-acting regulatory element related to meristem expression
TraesCS3D02G410300.2	CAT-box	GCCACT	1001	6	+	cis-acting regulatory element related to meristem expression
TraesCS3D02G410400.1	CAT-box	GCCACT	333	6	-	cis-acting regulatory element related to meristem expression
TraesCS3D02G410400.1	CAT-box	GCCACT	1119	6	-	cis-acting regulatory element related to meristem expression
TraesCS3D02G422300.1	CAT-box	GCCACT	786	6	+	cis-acting regulatory element related to meristem expression
TraesCS4A02G213200.1	CAT-box	GCCACT	1769	6	+	cis-acting regulatory element related to meristem expression
TraesCS4B02G102600.1	CAT-box	GCCACT	404	6	+	cis-acting regulatory element related to meristem expression
TraesCS4D02G100000.1	CAT-box	GCCACT	1537	6	+	cis-acting regulatory element related to meristem expression
TraesCS4D02G100000.1	CAT-box	GCCACT	1650	6	+	cis-acting regulatory element related to meristem expression
TraesCS5A02G065300.1	CAT-box	GCCACT	1436	6	-	cis-acting regulatory element related to meristem expression
TraesCS5A02G119300.2	CAT-box	GCCACT	1978	6	-	cis-acting regulatory element related to meristem expression
TraesCS5B02G121300.1	CAT-box	GCCACT	123	6	+	cis-acting regulatory element related to meristem expression
TraesCS5B02G121300.1	CAT-box	GCCACT	1958	6	-	cis-acting regulatory element related to meristem expression
TraesCS5D02G124700.1	CAT-box	GCCACT	128	6	+	cis-acting regulatory element related to meristem expression
TraesCS5D02G124700.1	CAT-box	GCCACT	821	6	+	cis-acting regulatory element related to meristem expression
TraesCS5D02G126600.1	CAT-box	GCCACT	1984	6	-	cis-acting regulatory element related to meristem expression
TraesCS5D02G302400.1	CAT-box	GCCACT	186	6	-	cis-acting regulatory element related to meristem expression
TraesCS6A02G181100.1	CAT-box	GCCACT	321	6	-	cis-acting regulatory element related to meristem expression
TraesCS6A02G181100.1	CAT-box	GCCACT	812	6	-	cis-acting regulatory element related to meristem expression
TraesCS6A02G181100.1	CAT-box	GCCACT	873	6	-	cis-acting regulatory element related to meristem expression
TraesCS6B02G210200.1	CAT-box	GCCACT	340	6	-	cis-acting regulatory element related to meristem expression
TraesCS6B02G210200.1	CAT-box	GCCACT	830	6	-	cis-acting regulatory element related to meristem expression
TraesCS7A02G365600.3	CAT-box	GCCACT	18	6	-	cis-acting regulatory element related to meristem expression
TraesCS7D02G356800.1	CAT-box	GCCACT	1158	6	+	cis-acting regulatory element related to meristem expression
TraesCS7D02G356800.1	CAT-box	GCCACT	1492	6	+	cis-acting regulatory element related to meristem expression
TraesCS7D02G356800.1	CAT-box	GCCACT	1555	6	+	cis-acting regulatory element related to meristem expression
TraesCS7D02G360500.1	CAT-box	GCCACT	886	6	-	cis-acting regulatory element related to meristem expression
TraesCS7A02G365600.3	NON-box	AGATCGACG	38	9	-	cis-acting regulatory element related to meristem specific activation
TraesCS7B02G261800.1	CAT-box	GCCACT	55	6	+	cis-acting regulatory element related to meristem expression
TraesCS7B02G266000.1	CAT-box	GCCACT	804	6	-	cis-acting regulatory element related to meristem expression
TraesCS4B02G102600.1	motif I	gGTACGTGGCG	300	10	-	cis-acting regulatory element root specific
TraesCS1B02G284500.1	GCN4_motif	TGAGTCA	713	7	+	cis-regulatory element involved in endosperm expression
TraesCS2A02G077800.1	GCN4_motif	TGAGTCA	559	7	+	cis-regulatory element involved in endosperm expression
TraesCS2A02G177100.1	GCN4_motif	TGAGTCA	820	7	-	cis-regulatory element involved in endosperm expression
TraesCS2D02G291000.1	GCN4_motif	TGAGTCA	292	7	+	cis-regulatory element involved in endosperm expression
TraesCS2D02G291000.1	GCN4_motif	TGAGTCA	874	7	+	cis-regulatory element involved in endosperm expression
TraesCS3D02G422300.1	GCN4_motif	TGAGTCA	302	7	+	cis-regulatory element involved in endosperm expression
TraesCS2A02G293200.1	HD-Zip 1	CAAT(A/T)ATTG	748	8	+	element involved in differentiation of the palisade mesophyll cells
TraesCS3B02G318000.1	HD-Zip 1	CAAT(A/T)ATTG	1394	8	-	element involved in differentiation of the palisade mesophyll cells
TraesCS3D02G410400.1	HD-Zip 1	CAAT(A/T)ATTG	1696	8.5	-	element involved in differentiation of the palisade mesophyll cells
TraesCS1B02G284500.1	O2-site	GATGATGTGG	580	9	-	cis-acting regulatory element involved in zein metabolism regulation
TraesCS1D02G274900.1	O2-site	GATGACATGG	93	9	+	cis-acting regulatory element involved in zein metabolism regulation
TraesCS2A02G077800.1	O2-site	GATGATGTGG	1075	9	+	cis-acting regulatory element involved in zein metabolism regulation
TraesCS2A02G293200.1	O2-site	GATGACATGG	1475	9	+	cis-acting regulatory element involved in zein metabolism regulation
TraesCS2B02G309700.1	O2-site	GTTGACGTGA	703	9	+	cis-acting regulatory element involved in zein metabolism regulation
TraesCS2D02G185200.1	O2-site	GATGATGTGG	62	9	-	cis-acting regulatory element involved in zein metabolism regulation
TraesCS3B02G318000.1	O2-site	GATGATGTGG	927	10	+	cis-acting regulatory element involved in zein metabolism regulation
TraesCS3B02G450300.1	O2-site	GATGACATGG	895	9	+	cis-acting regulatory element involved in zein metabolism regulation
TraesCS3B02G450400.1	O2-site	GATGATGTGG	1197	9	-	cis-acting regulatory element involved in zein metabolism regulation
TraesCS3D02G422300.1	O2-site	GATGATGTGG	20	9	-	cis-acting regulatory element involved in zein metabolism regulation
TraesCS5A02G114700.3	O2-site	GATGA(C/T)(A/G)TG(A/G)	637	8	-	cis-acting regulatory element involved in zein metabolism regulation
TraesCS5A02G295000.1	O2-site	GATGACATGG	14	9	-	cis-acting regulatory element involved in zein metabolism regulation
TraesCS5D02G076100.1	O2-site	GATGATGTGG	154	9	+	cis-acting regulatory element involved in zein metabolism regulation
TraesCS6A02G181100.1	O2-site	GATGACATGG	1303	9	+	cis-acting regulatory element involved in zein metabolism regulation
TraesCS6A02G184100.2	O2-site	GATGATGTGG	1462	9	-	cis-acting regulatory element involved in zein metabolism regulation
TraesCS6B02G210200.1	O2-site	GATGACATGG	1322	9	+	cis-acting regulatory element involved in zein metabolism regulation
TraesCS6D02G168400.1	O2-site	GATGATGTGG	496	9	+	cis-acting regulatory element involved in zein metabolism regulation
TraesCS7D02G356800.1	O2-site	GATGATGTGG	193	9	-	cis-acting regulatory element involved in zein metabolism regulation
TraesCS7D02G360500.1	O2-site	GTTGACGTGA	1084	9	+	cis-acting regulatory element involved in zein metabolism regulation
TraesCS1A02G317100.1	ACE	GACACGTATG	908	9	+	cis-acting element involved in light responsiveness
TraesCS1B02G329500.1	ACE	GACACGTATG	966	9	+	cis-acting element involved in light responsiveness
TraesCS1D02G274900.1	ACE	CTAACGTATT	1467	9	-	cis-acting element involved in light responsiveness
TraesCS2A02G077800.1	ACE	GCGACGTACC	312	9	-	cis-acting element involved in light responsiveness
TraesCS4B02G102600.1	ACE	GCGACGTACC	301	10	+	cis-acting element involved in light responsiveness
TraesCS5A02G065300.1	ACE	GCGACGTACC	1718	9	+	cis-acting element involved in light responsiveness
TraesCS5A02G065300.1	ACE	CTAACGTATT	1860	10	-	cis-acting element involved in light responsiveness
TraesCS6D02G168400.1	ACE	GACACGTATG	1487	9	+	cis-acting element involved in light responsiveness
TraesCS1A02G275300.1	G-box	GCCACGTGGA	44	9	+	cis-acting regulatory element involved in light responsiveness
TraesCS1A02G275300.1	G-box	CACGTG	46	6	+	cis-acting regulatory element involved in light responsiveness
TraesCS1A02G275300.1	G-box	CACGAC	395	6	-	cis-acting regulatory element involved in light responsiveness
TraesCS1A02G275300.1	G-box	CACGAC	638	6	+	cis-acting regulatory element involved in light responsiveness
TraesCS1A02G275300.1	G-box	TACGTG	1129	6	-	cis-acting regulatory element involved in light responsiveness
TraesCS1A02G275300.1	G-box	CACGAC	1674	6	-	cis-acting regulatory element involved in light responsiveness
TraesCS1A02G275300.1	G-box	CACGTG	1684	6	-	cis-acting regulatory element involved in light responsiveness
TraesCS1A02G275300.1	G-box	CACGAC	1701	6	-	cis-acting regulatory element involved in light responsiveness
TraesCS1A02G275300.1	G-Box	CACGTG	46	6	+	cis-acting regulatory element involved in light responsiveness
TraesCS1A02G275300.1	G-Box	CACGTT	90	6	+	cis-acting regulatory element involved in light responsiveness
TraesCS1A02G275300.1	G-Box	CACGTG	1684	6	-	cis-acting regulatory element involved in light responsiveness
TraesCS1A02G317100.1	G-box	CACGAC	244	6	+	cis-acting regulatory element involved in light responsiveness
TraesCS1A02G317100.1	G-box	CACGAC	259	6	-	cis-acting regulatory element involved in light responsiveness
TraesCS1A02G317100.1	G-box	CACGTC	368	6	-	cis-acting regulatory element involved in light responsiveness
TraesCS1A02G317100.1	G-box	CACGTG	612	6	+	cis-acting regulatory element involved in light responsiveness
TraesCS1A02G317100.1	G-box	CACGTG	689	6	+	cis-acting regulatory element involved in light responsiveness
TraesCS1A02G317100.1	G-box	CACGAC	863	6	-	cis-acting regulatory element involved in light responsiveness
TraesCS1A02G317100.1	G-box	TACGTG	880	6	-	cis-acting regulatory element involved in light responsiveness
TraesCS1A02G317100.1	G-box	CACGAC	905	6	+	cis-acting regulatory element involved in light responsiveness
TraesCS1A02G317100.1	G-box	TACGTG	910	6	-	cis-acting regulatory element involved in light responsiveness
TraesCS1A02G317100.1	G-box	TACGTG	919	6	+	cis-acting regulatory element involved in light responsiveness
TraesCS1A02G317100.1	G-box	CACGTC	938	6	+	cis-acting regulatory element involved in light responsiveness
TraesCS1A02G317100.1	G-box	CACGAC	1831	6	-	cis-acting regulatory element involved in light responsiveness
TraesCS1A02G317100.1	G-Box	CACGTG	612	6	+	cis-acting regulatory element involved in light responsiveness
TraesCS1A02G317100.1	G-Box	CACGTG	689	6	+	cis-acting regulatory element involved in light responsiveness
TraesCS1A02G445700.4	G-box	CACGAC	1287	6	+	cis-acting regulatory element involved in light responsiveness
TraesCS1B02G284500.1	G-Box	CACGTT	1881	6	-	cis-acting regulatory element involved in light responsiveness
TraesCS1B02G284500.1	G-box	TACGTG	777	6	+	cis-acting regulatory element involved in light responsiveness
TraesCS1B02G284500.1	G-box	CCACGTAA	853	8	-	cis-acting regulatory element involved in light responsiveness
TraesCS1B02G284500.1	G-box	TACGTG	854	6	+	cis-acting regulatory element involved in light responsiveness
TraesCS1B02G284500.1	G-box	CACGTC	1265	6	+	cis-acting regulatory element involved in light responsiveness
TraesCS1B02G284500.1	G-box	TACGTG	1699	6	-	cis-acting regulatory element involved in light responsiveness
TraesCS1B02G284500.1	G-box	CACGAC	1741	6	-	cis-acting regulatory element involved in light responsiveness
TraesCS1B02G284500.1	G-box	CACGAC	1778	6	+	cis-acting regulatory element involved in light responsiveness
TraesCS1B02G284500.1	G-box	TAAACGTG	1879	8	+	cis-acting regulatory element involved in light responsiveness
TraesCS1B02G329500.1	G-box	CACGAC	302	6	+	cis-acting regulatory element involved in light responsiveness
TraesCS1B02G329500.1	G-box	CACGAC	317	6	-	cis-acting regulatory element involved in light responsiveness
TraesCS1B02G329500.1	G-box	CACGTC	426	6	-	cis-acting regulatory element involved in light responsiveness
TraesCS1B02G329500.1	G-box	CACGTG	670	6	+	cis-acting regulatory element involved in light responsiveness
TraesCS1B02G329500.1	G-box	CACGTG	747	6	+	cis-acting regulatory element involved in light responsiveness
TraesCS1B02G329500.1	G-box	CACGAC	921	6	-	cis-acting regulatory element involved in light responsiveness
TraesCS1B02G329500.1	G-box	CACGAC	963	6	+	cis-acting regulatory element involved in light responsiveness
TraesCS1B02G329500.1	G-box	TACGTG	968	6	-	cis-acting regulatory element involved in light responsiveness
TraesCS1B02G329500.1	G-box	CACGTC	977	6	-	cis-acting regulatory element involved in light responsiveness
TraesCS1B02G329500.1	G-box	CACGAC	1716	6	+	cis-acting regulatory element involved in light responsiveness
TraesCS1B02G329500.1	G-box	CACGAC	1904	6	-	cis-acting regulatory element involved in light responsiveness
TraesCS1B02G329500.1	G-Box	CACGTG	670	6	+	cis-acting regulatory element involved in light responsiveness
TraesCS1B02G329500.1	G-Box	CACGTG	747	6	+	cis-acting regulatory element involved in light responsiveness
TraesCS1D02G274900.1	G-Box	CACGTG	1661	6	-	cis-acting regulatory element involved in light responsiveness
TraesCS1D02G274900.1	G-Box	CACGTT	1818	6	-	cis-acting regulatory element involved in light responsiveness
TraesCS1D02G274900.1	G-box	CACGTC	348	6	+	cis-acting regulatory element involved in light responsiveness
TraesCS1D02G274900.1	G-box	CACGAC	598	6	-	cis-acting regulatory element involved in light responsiveness
TraesCS1D02G274900.1	G-box	CACGTC	679	6	-	cis-acting regulatory element involved in light responsiveness
TraesCS1D02G274900.1	G-box	CACGAC	1082	6	-	cis-acting regulatory element involved in light responsiveness
TraesCS1D02G274900.1	G-box	CACGTC	1114	6	+	cis-acting regulatory element involved in light responsiveness
TraesCS1D02G274900.1	G-box	CACGTG	1661	6	-	cis-acting regulatory element involved in light responsiveness
TraesCS1D02G274900.1	G-box	CACGAC	1715	6	+	cis-acting regulatory element involved in light responsiveness
TraesCS1D02G274900.1	G-box	TAAACGTG	1816	8	+	cis-acting regulatory element involved in light responsiveness
TraesCS1D02G454400.2	G-box	TACGTG	1361	6	-	cis-acting regulatory element involved in light responsiveness
TraesCS2A02G077800.1	G-box	TACGTG	385	6	+	cis-acting regulatory element involved in light responsiveness
TraesCS2A02G177100.1	G-Box	CACGTG	39	6	+	cis-acting regulatory element involved in light responsiveness
TraesCS2A02G177100.1	G-Box	CACGTT	1030	6	+	cis-acting regulatory element involved in light responsiveness
TraesCS2A02G177100.1	G-box	CACGTG	39	6	+	cis-acting regulatory element involved in light responsiveness
TraesCS2A02G177100.1	G-box	TACGTG	407	6	-	cis-acting regulatory element involved in light responsiveness
TraesCS2A02G177100.1	G-box	CACGTC	1631	6	-	cis-acting regulatory element involved in light responsiveness
TraesCS2A02G293200.1	G-box	CACGAC	252	6	+	cis-acting regulatory element involved in light responsiveness
TraesCS2A02G293200.1	G-box	tcCACGTGTCACT	632	12	-	cis-acting regulatory element involved in light responsiveness
TraesCS2A02G293200.1	G-box	TACGTG	637	6	+	cis-acting regulatory element involved in light responsiveness
TraesCS2A02G293200.1	G-box	CACGAC	940	6	+	cis-acting regulatory element involved in light responsiveness
TraesCS2B02G092700.1	G-box	CACGTG	454	6	+	cis-acting regulatory element involved in light responsiveness
TraesCS2B02G092700.1	G-box	TACGTG	788	6	-	cis-acting regulatory element involved in light responsiveness
TraesCS2B02G092700.1	G-box	CACGAC	1210	6	-	cis-acting regulatory element involved in light responsiveness
TraesCS2B02G092700.1	G-box	TAACACGTAG	1394	9	-	cis-acting regulatory element involved in light responsiveness
TraesCS2B02G092700.1	G-Box	CACGTG	454	6	+	cis-acting regulatory element involved in light responsiveness
TraesCS2B02G204100.1	G-box	CACGAC	138	6	+	cis-acting regulatory element involved in light responsiveness
TraesCS2B02G204100.1	G-box	TACGTG	702	6	-	cis-acting regulatory element involved in light responsiveness
TraesCS2B02G204100.1	G-box	CACGTC	1309	6	-	cis-acting regulatory element involved in light responsiveness
TraesCS2B02G204100.1	G-box	TACGTG	1683	6	+	cis-acting regulatory element involved in light responsiveness
TraesCS2B02G204100.1	G-Box	CACGTT	1129	6	+	cis-acting regulatory element involved in light responsiveness
TraesCS2B02G309700.1	G-Box	CACGTG	1568	6	-	cis-acting regulatory element involved in light responsiveness
TraesCS2B02G309700.1	G-box	CACGTC	706	6	-	cis-acting regulatory element involved in light responsiveness
TraesCS2B02G309700.1	G-box	CACGTG	1568	6	-	cis-acting regulatory element involved in light responsiveness
TraesCS2B02G309700.1	G-box	CACGAC	1587	6	-	cis-acting regulatory element involved in light responsiveness
TraesCS2D02G075800.1	G-box	CACGTG	886	6	+	cis-acting regulatory element involved in light responsiveness
TraesCS2D02G075800.1	G-box	CACGTC	1117	6	+	cis-acting regulatory element involved in light responsiveness
TraesCS2D02G075800.1	G-box	TACGTG	1607	6	-	cis-acting regulatory element involved in light responsiveness
TraesCS2D02G075800.1	G-Box	CACGTG	886	6	+	cis-acting regulatory element involved in light responsiveness
TraesCS2D02G075800.1	G-Box	CACGTT	1267	6	+	cis-acting regulatory element involved in light responsiveness
TraesCS2D02G185200.1	G-Box	CACGTT	1042	6	+	cis-acting regulatory element involved in light responsiveness
TraesCS2D02G185200.1	G-box	CACGAC	482	6	+	cis-acting regulatory element involved in light responsiveness
TraesCS2D02G185200.1	G-box	CACGTC	1226	6	-	cis-acting regulatory element involved in light responsiveness
TraesCS2D02G185200.1	G-box	TACGTG	1653	6	+	cis-acting regulatory element involved in light responsiveness
TraesCS2D02G291000.1	G-box	TACGTG	887	6	-	cis-acting regulatory element involved in light responsiveness
TraesCS2D02G291000.1	G-Box	CACGTT	1109	6	-	cis-acting regulatory element involved in light responsiveness
TraesCS3A02G415200.1	G-box	ACACGTGT	1369	8	-	cis-acting regulatory element involved in light responsiveness
TraesCS3A02G415200.1	G-box	CACGTG	1370	6	-	cis-acting regulatory element involved in light responsiveness
TraesCS3A02G415200.1	G-box	TACGTG	1550	6	-	cis-acting regulatory element involved in light responsiveness
TraesCS3A02G415200.1	G-box	CACGAC	1942	6	+	cis-acting regulatory element involved in light responsiveness
TraesCS3A02G415200.1	G-Box	CACGTT	76	6	+	cis-acting regulatory element involved in light responsiveness
TraesCS3A02G415200.1	G-Box	CACGTT	1202	6	-	cis-acting regulatory element involved in light responsiveness
TraesCS3A02G415200.1	G-Box	CACGTG	1370	6	-	cis-acting regulatory element involved in light responsiveness
TraesCS3B02G318000.1	G-Box	CACGTT	1755	6	+	cis-acting regulatory element involved in light responsiveness
TraesCS3B02G450300.1	G-box	CACGAC	40	6	+	cis-acting regulatory element involved in light responsiveness
TraesCS3B02G450300.1	G-box	CACGTC	96	6	-	cis-acting regulatory element involved in light responsiveness
TraesCS3B02G450300.1	G-box	CACGTC	341	6	-	cis-acting regulatory element involved in light responsiveness
TraesCS3B02G450300.1	G-box	CACGAC	455	6	-	cis-acting regulatory element involved in light responsiveness
TraesCS3B02G450300.1	G-box	CACGTC	845	6	-	cis-acting regulatory element involved in light responsiveness
TraesCS3B02G450300.1	G-box	CACGAC	931	6	+	cis-acting regulatory element involved in light responsiveness
TraesCS3B02G450300.1	G-box	TACGTG	1030	6	+	cis-acting regulatory element involved in light responsiveness
TraesCS3B02G450300.1	G-Box	CACGTT	1794	6	-	cis-acting regulatory element involved in light responsiveness
TraesCS3B02G450400.1	G-box	CACGAC	56	6	+	cis-acting regulatory element involved in light responsiveness
TraesCS3B02G450400.1	G-box	CACGAC	438	6	-	cis-acting regulatory element involved in light responsiveness
TraesCS3B02G450400.1	G-box	CAGACGTGGCA	1114	10	+	cis-acting regulatory element involved in light responsiveness
TraesCS3B02G450400.1	G-box	CACGTC	1116	6	-	cis-acting regulatory element involved in light responsiveness
TraesCS3B02G450400.1	G-box	CACGTC	1198	6	+	cis-acting regulatory element involved in light responsiveness
TraesCS3B02G450400.1	G-box	GCCACGTGGA	1623	10	+	cis-acting regulatory element involved in light responsiveness
TraesCS3B02G450400.1	G-box	CACGTG	1625	6	-	cis-acting regulatory element involved in light responsiveness
TraesCS3B02G450400.1	G-Box	CACGTT	361	6	-	cis-acting regulatory element involved in light responsiveness
TraesCS3B02G450400.1	G-Box	TCCACATGGCA	1222	10	-	cis-acting regulatory element involved in light responsiveness
TraesCS3B02G450400.1	G-Box	CACGTG	1625	6	-	cis-acting regulatory element involved in light responsiveness
TraesCS3D02G410300.2	G-Box	CACGTT	1169	6	+	cis-acting regulatory element involved in light responsiveness
TraesCS3D02G410300.2	G-Box	CACGTT	1708	6	-	cis-acting regulatory element involved in light responsiveness
TraesCS3D02G410300.2	G-box	CACGAC	1942	6	+	cis-acting regulatory element involved in light responsiveness
TraesCS3D02G410400.1	G-box	CACGTC	245	6	+	cis-acting regulatory element involved in light responsiveness
TraesCS3D02G410400.1	G-box	CACGTC	1514	6	-	cis-acting regulatory element involved in light responsiveness
TraesCS4A02G213200.1	G-box	TAACACGTAG	1129	9	-	cis-acting regulatory element involved in light responsiveness
TraesCS4A02G213200.1	G-Box	CACGTT	1819	6	+	cis-acting regulatory element involved in light responsiveness
TraesCS4B02G102600.1	G-Box	TCCACATGGCA	1466	10	-	cis-acting regulatory element involved in light responsiveness
TraesCS4B02G102600.1	G-box	CACGAC	545	6	+	cis-acting regulatory element involved in light responsiveness
TraesCS4B02G102600.1	G-box	TAACACGTAG	1567	9	-	cis-acting regulatory element involved in light responsiveness
TraesCS4D02G100000.1	G-box	ACACGTGT	431	8	+	cis-acting regulatory element involved in light responsiveness
TraesCS4D02G100000.1	G-box	CACGTG	432	6	+	cis-acting regulatory element involved in light responsiveness
TraesCS4D02G100000.1	G-box	CACGAC	600	6	+	cis-acting regulatory element involved in light responsiveness
TraesCS4D02G100000.1	G-box	CACGAC	759	6	+	cis-acting regulatory element involved in light responsiveness
TraesCS4D02G100000.1	G-box	CACGAC	1189	6	-	cis-acting regulatory element involved in light responsiveness
TraesCS4D02G100000.1	G-Box	TCCACATGGCA	161	10	+	cis-acting regulatory element involved in light responsiveness
TraesCS4D02G100000.1	G-Box	CACGTG	432	6	+	cis-acting regulatory element involved in light responsiveness
TraesCS5A02G065300.1	G-box	TACGTG	1291	6	-	cis-acting regulatory element involved in light responsiveness
TraesCS5A02G065300.1	G-Box	TCCACATGGCA	1594	10	-	cis-acting regulatory element involved in light responsiveness
TraesCS5A02G295000.1	G-box	TACGTG	1250	6	-	cis-acting regulatory element involved in light responsiveness
TraesCS5A02G295000.1	G-box	CACGTC	1648	6	-	cis-acting regulatory element involved in light responsiveness
TraesCS5A02G295000.1	G-box	CACGAC	1782	6	-	cis-acting regulatory element involved in light responsiveness
TraesCS5B02G072100.1	G-Box	TCCACATGGCA	1540	10	-	cis-acting regulatory element involved in light responsiveness
TraesCS5B02G121300.1	G-Box	CACGTT	307	6	-	cis-acting regulatory element involved in light responsiveness
TraesCS5B02G121300.1	G-Box	CACGTG	1064	6	-	cis-acting regulatory element involved in light responsiveness
TraesCS5B02G121300.1	G-box	CACGTC	528	6	-	cis-acting regulatory element involved in light responsiveness
TraesCS5B02G121300.1	G-box	GCCACGTGGA	1062	9	+	cis-acting regulatory element involved in light responsiveness
TraesCS5B02G121300.1	G-box	CACGTG	1064	6	-	cis-acting regulatory element involved in light responsiveness
TraesCS5D02G076100.1	G-Box	CACGTT	244	6	-	cis-acting regulatory element involved in light responsiveness
TraesCS5D02G076100.1	G-Box	CACGTT	948	6	-	cis-acting regulatory element involved in light responsiveness
TraesCS5D02G076100.1	G-box	CACGTC	227	6	-	cis-acting regulatory element involved in light responsiveness
TraesCS5D02G076100.1	G-box	TACGTG	733	6	+	cis-acting regulatory element involved in light responsiveness
TraesCS5D02G076100.1	G-box	CACGTC	878	6	+	cis-acting regulatory element involved in light responsiveness
TraesCS5D02G076100.1	G-box	TAAACGTG	946	8	+	cis-acting regulatory element involved in light responsiveness
TraesCS5D02G076100.1	G-box	CACGAC	1540	6	-	cis-acting regulatory element involved in light responsiveness
TraesCS5D02G124700.1	G-box	CACGAC	733	6	-	cis-acting regulatory element involved in light responsiveness
TraesCS5D02G124700.1	G-box	CACGAC	1440	6	+	cis-acting regulatory element involved in light responsiveness
TraesCS5D02G124700.1	G-box	CACGTC	1886	6	-	cis-acting regulatory element involved in light responsiveness
TraesCS5D02G302400.1	G-Box	CACGTG	617	6	+	cis-acting regulatory element involved in light responsiveness
TraesCS5D02G302400.1	G-box	CACGAC	161	6	+	cis-acting regulatory element involved in light responsiveness
TraesCS5D02G302400.1	G-box	GCCACGTGGA	615	9	-	cis-acting regulatory element involved in light responsiveness
TraesCS5D02G302400.1	G-box	CACGTG	617	6	+	cis-acting regulatory element involved in light responsiveness
TraesCS5D02G302400.1	G-box	TACGTG	1486	6	-	cis-acting regulatory element involved in light responsiveness
TraesCS5D02G302400.1	G-box	CACGTC	1698	6	-	cis-acting regulatory element involved in light responsiveness
TraesCS5D02G302400.1	G-box	CACGAC	1780	6	-	cis-acting regulatory element involved in light responsiveness
TraesCS6A02G184100.2	G-box	CACGTC	233	6	-	cis-acting regulatory element involved in light responsiveness
TraesCS6B02G210200.1	G-Box	CACGTT	1555	6	+	cis-acting regulatory element involved in light responsiveness
TraesCS6B02G210200.1	G-box	TACGTG	1712	6	-	cis-acting regulatory element involved in light responsiveness
TraesCS6B02G212600.3	G-box	CACGTC	1637	6	+	cis-acting regulatory element involved in light responsiveness
TraesCS6D02G168400.1	G-Box	CACGTG	873	6	+	cis-acting regulatory element involved in light responsiveness
TraesCS6D02G168400.1	G-box	CACGAC	190	6	+	cis-acting regulatory element involved in light responsiveness
TraesCS6D02G168400.1	G-box	CACGTG	873	6	+	cis-acting regulatory element involved in light responsiveness
TraesCS6D02G168400.1	G-box	CACGAC	1403	6	-	cis-acting regulatory element involved in light responsiveness
TraesCS6D02G168400.1	G-box	TACGTG	1695	6	-	cis-acting regulatory element involved in light responsiveness
TraesCS6D02G171000.1	G-box	TACGTG	847	6	-	cis-acting regulatory element involved in light responsiveness
TraesCS6D02G171000.1	G-box	TACGTG	1920	6	-	cis-acting regulatory element involved in light responsiveness
TraesCS6D02G171000.1	G-Box	TCCACATGGCA	11	10	-	cis-acting regulatory element involved in light responsiveness
TraesCS7A02G365600.3	G-box	TACGTG	209	6	-	cis-acting regulatory element involved in light responsiveness
TraesCS7A02G365600.3	G-box	TACGTG	1138	6	+	cis-acting regulatory element involved in light responsiveness
TraesCS7D02G356800.1	G-box	CACGTC	721	6	-	cis-acting regulatory element involved in light responsiveness
TraesCS7D02G356800.1	G-box	CACGTC	924	6	-	cis-acting regulatory element involved in light responsiveness
TraesCSU02G136000.1	G-box	CACGAC	296	6	+	cis-acting regulatory element involved in light responsiveness
TraesCSU02G136000.1	G-box	CACGAC	804	6	-	cis-acting regulatory element involved in light responsiveness
TraesCSU02G136000.1	G-box	CACGAC	1139	6	-	cis-acting regulatory element involved in light responsiveness
TraesCSU02G136000.1	G-box	CACGTC	1214	6	+	cis-acting regulatory element involved in light responsiveness
TraesCSU02G136000.1	G-box	CACGAC	1681	6	-	cis-acting regulatory element involved in light responsiveness
TraesCSU02G136000.1	G-box	CACGTC	1742	6	-	cis-acting regulatory element involved in light responsiveness
TraesCSU02G136000.1	G-box	CACGTC	1975	6	-	cis-acting regulatory element involved in light responsiveness
TraesCSU02G136000.1	G-Box	CACGTT	877	6	-	cis-acting regulatory element involved in light responsiveness
TraesCS1A02G275300.1	Sp1	GGGCGG	664	6	+	light responsive element
TraesCS1A02G275300.1	Sp1	GGGCGG	826	6	+	light responsive element
TraesCS1A02G317100.1	Sp1	GGGCGG	331	6	+	light responsive element
TraesCS1A02G317100.1	Sp1	GGGCGG	578	6	+	light responsive element
TraesCS1A02G445700.4	GT1-motif	GGTTAA	116	6	-	light responsive element
TraesCS1A02G445700.4	GT1-motif	GGTTAA	1495	6	+	light responsive element
TraesCS1B02G284500.1	GT1-motif	GGTTAA	1424	6	-	light responsive element
TraesCS1B02G329500.1	Sp1	GGGCGG	365	6	+	light responsive element
TraesCS1B02G329500.1	Sp1	GGGCGG	636	6	+	light responsive element
TraesCS1D02G274900.1	GT1-motif	GGTTAAT	1227	7	+	light responsive element
TraesCS1D02G274900.1	GT1-motif	GGTTAA	1505	6	+	light responsive element
TraesCS1D02G274900.1	Sp1	GGGCGG	572	6	+	light responsive element
TraesCS1D02G274900.1	Sp1	GGGCGG	779	6	-	light responsive element
TraesCS1D02G454400.2	GT1-motif	GGTTAA	1286	6	-	light responsive element
TraesCS1D02G454400.2	Sp1	GGGCGG	1959	6	-	light responsive element
TraesCS1D02G454400.2	AAAC-motif	CAATCAAAACCT	529	11	-	light responsive element
TraesCS2A02G077800.1	Sp1	GGGCGG	500	6	+	light responsive element
TraesCS2A02G077800.1	Sp1	GGGCGG	544	6	+	light responsive element
TraesCS2A02G177100.1	Sp1	GGGCGG	1073	6	+	light responsive element
TraesCS2A02G177100.1	Sp1	GGGCGG	1328	6	+	light responsive element
TraesCS2A02G293200.1	Sp1	GGGCGG	839	6	-	light responsive element
TraesCS2A02G293200.1	Sp1	GGGCGG	876	6	-	light responsive element
TraesCS2B02G092700.1	Sp1	GGGCGG	1414	6	-	light responsive element
TraesCS2B02G092700.1	Sp1	GGGCGG	1980	6	+	light responsive element
TraesCS2B02G204100.1	Sp1	GGGCGG	45	6	-	light responsive element
TraesCS2B02G309700.1	Sp1	GGGCGG	1515	6	+	light responsive element
TraesCS2B02G309700.1	GT1-motif	GGTTAA	895	6	-	light responsive element
TraesCS2D02G075800.1	GT1-motif	GGTTAA	293	6	+	light responsive element
TraesCS2D02G185200.1	Sp1	GGGCGG	156	6	-	light responsive element
TraesCS2D02G185200.1	Sp1	GGGCGG	310	6	-	light responsive element
TraesCS2D02G185200.1	Sp1	GGGCGG	1343	6	+	light responsive element
TraesCS3A02G415200.1	Sp1	GGGCGG	16	6	+	light responsive element
TraesCS3A02G415200.1	GT1-motif	GGTTAA	1678	6	+	light responsive element
TraesCS3B02G450300.1	3-AF1 binding site	TAAGAGAGGAA	1226	10	+	light responsive element
TraesCS3B02G450300.1	GT1-motif	GGTTAA	1251	6	+	light responsive element
TraesCS3B02G450400.1	GT1-motif	GGTTAA	330	6	+	light responsive element
TraesCS3B02G450400.1	GT1-motif	GGTTAAT	1094	7	-	light responsive element
TraesCS3B02G450400.1	GT1-motif	GGTTAA	1095	6	-	light responsive element
TraesCS3D02G410300.2	Sp1	GGGCGG	1084	6	-	light responsive element
TraesCS3D02G422300.1	GT1-motif	GGTTAAT	890	7	-	light responsive element
TraesCS3D02G422300.1	GT1-motif	GGTTAA	891	6	-	light responsive element
TraesCS4B02G102600.1	Sp1	GGGCGG	415	6	-	light responsive element
TraesCS4D02G100000.1	Sp1	GGGCGG	1119	6	-	light responsive element
TraesCS4D02G100000.1	Sp1	GGGCGG	1336	6	-	light responsive element
TraesCS5A02G065300.1	Sp1	GGGCGG	117	6	+	light responsive element
TraesCS5A02G065300.1	Sp1	GGGCGG	587	6	-	light responsive element
TraesCS5A02G114700.3	GT1-motif	GGTTAA	1679	6	-	light responsive element
TraesCS5A02G114700.3	Sp1	GGGCGG	30	6	-	light responsive element
TraesCS5A02G119300.2	Sp1	GGGCGG	1702	6	+	light responsive element
TraesCS5A02G119300.2	GT1-motif	GGTTAAT	732	7	+	light responsive element
TraesCS5A02G295000.1	GT1-motif	GGTTAA	1359	6	+	light responsive element
TraesCS5B02G072100.1	Sp1	GGGCGG	681	6	+	light responsive element
TraesCS5B02G072100.1	Sp1	GGGCGG	817	6	+	light responsive element
TraesCS5B02G121300.1	Sp1	GGGCGG	245	6	-	light responsive element
TraesCS5B02G121300.1	Sp1	GGGCGG	737	6	-	light responsive element
TraesCS5D02G076100.1	Sp1	GGGCGG	184	6	-	light responsive element
TraesCS5D02G124700.1	GT1-motif	GGTTAA	475	6	-	light responsive element
TraesCS5D02G124700.1	Sp1	GGGCGG	650	6	-	light responsive element
TraesCS5D02G124700.1	Sp1	GGGCGG	1966	6	-	light responsive element
TraesCS5D02G126600.1	Sp1	GGGCGG	1099	6	-	light responsive element
TraesCS5D02G302400.1	Sp1	GGGCGG	499	6	-	light responsive element
TraesCS5D02G302400.1	Sp1	GGGCGG	1673	6	+	light responsive element
TraesCS6A02G181100.1	Sp1	GGGCGG	1211	6	+	light responsive element
TraesCS6A02G181100.1	3-AF1 binding site	TAAGAGAGGAA	1015	10	+	light responsive element
TraesCS6A02G184100.2	3-AF1 binding site	TAAGAGAGGAA	1505	10	-	light responsive element
TraesCS6B02G212600.3	GT1-motif	GGTTAA	852	6	-	light responsive element
TraesCS6B02G212600.3	GT1-motif	GGTTAA	1132	6	-	light responsive element
TraesCS6D02G168400.1	Sp1	GGGCGG	208	6	-	light responsive element
TraesCS6D02G168400.1	Sp1	GGGCGG	474	6	+	light responsive element
TraesCS6D02G171000.1	GT1-motif	GGTTAA	431	6	+	light responsive element
TraesCS6D02G171000.1	GT1-motif	GGTTAA	555	6	-	light responsive element
TraesCS7A02G362600.1	Sp1	GGGCGG	1528	6	+	light responsive element
TraesCS7D02G360500.1	Sp1	GGGCGG	1473	6	+	light responsive element
TraesCS7D02G360500.1	Sp1	GGGCGG	1951	6	-	light responsive element
TraesCSU02G136000.1	GT1-motif	GGTTAA	446	6	+	light responsive element
TraesCSU02G136000.1	Sp1	GGGCGG	713	6	-	light responsive element
TraesCS2A02G293200.1	MRE	AACCTAA	1230	7	-	MYB binding site involved in light responsiveness
TraesCS2B02G092700.1	MRE	AACCTAA	1259	7	-	MYB binding site involved in light responsiveness
TraesCS2D02G185200.1	MRE	AACCTAA	652	7	+	MYB binding site involved in light responsiveness
TraesCS3A02G415200.1	MRE	AACCTAA	722	7	+	MYB binding site involved in light responsiveness
TraesCS3D02G410300.2	MRE	AACCTAA	716	7	+	MYB binding site involved in light responsiveness
TraesCS3D02G410400.1	MRE	AACCTAA	514	7	+	MYB binding site involved in light responsiveness
TraesCS3D02G422300.1	MRE	AACCTAA	1599	7	-	MYB binding site involved in light responsiveness
TraesCS5A02G119300.2	MRE	AACCTAA	45	7	+	MYB binding site involved in light responsiveness
TraesCS5D02G126600.1	MRE	AACCTAA	66	7	+	MYB binding site involved in light responsiveness
TraesCS6B02G212600.3	MRE	AACCTAA	1134	7	+	MYB binding site involved in light responsiveness
TraesCS6D02G171000.1	MRE	AACCTAA	1497	7	+	MYB binding site involved in light responsiveness
TraesCS1B02G284500.1	ATC-motif	TGCTATCCA	1258	9	+	part of a conserved DNA module involved in light responsiveness
TraesCS1B02G284500.1	Box 4	ATTAAT	668	6	+	part of a conserved DNA module involved in light responsiveness
TraesCS1D02G274900.1	Box 4	ATTAAT	184	6	+	part of a conserved DNA module involved in light responsiveness
TraesCS1D02G274900.1	Box 4	ATTAAT	1199	6	-	part of a conserved DNA module involved in light responsiveness
TraesCS1D02G454400.2	Box 4	ATTAAT	774	6	+	part of a conserved DNA module involved in light responsiveness
TraesCS1D02G454400.2	Box 4	ATTAAT	1086	6	-	part of a conserved DNA module involved in light responsiveness
TraesCS2A02G077800.1	Box 4	ATTAAT	1367	6	-	part of a conserved DNA module involved in light responsiveness
TraesCS2B02G309700.1	Box 4	ATTAAT	7	6	+	part of a conserved DNA module involved in light responsiveness
TraesCS2B02G309700.1	Box 4	ATTAAT	39	6	+	part of a conserved DNA module involved in light responsiveness
TraesCS2B02G309700.1	Box 4	ATTAAT	99	6	+	part of a conserved DNA module involved in light responsiveness
TraesCS2B02G309700.1	Box 4	ATTAAT	108	6	+	part of a conserved DNA module involved in light responsiveness
TraesCS2B02G309700.1	Box 4	ATTAAT	112	6	+	part of a conserved DNA module involved in light responsiveness
TraesCS2B02G309700.1	Box 4	ATTAAT	175	6	+	part of a conserved DNA module involved in light responsiveness
TraesCS2B02G309700.1	Box 4	ATTAAT	195	6	+	part of a conserved DNA module involved in light responsiveness
TraesCS2B02G309700.1	Box 4	ATTAAT	226	6	+	part of a conserved DNA module involved in light responsiveness
TraesCS2B02G309700.1	Box 4	ATTAAT	697	6	+	part of a conserved DNA module involved in light responsiveness
TraesCS3B02G450400.1	Box 4	ATTAAT	225	6	+	part of a conserved DNA module involved in light responsiveness
TraesCS3B02G450400.1	Box 4	ATTAAT	1090	6	-	part of a conserved DNA module involved in light responsiveness
TraesCS3D02G410300.2	Box 4	ATTAAT	1145	6	-	part of a conserved DNA module involved in light responsiveness
TraesCS4A02G213200.1	Box 4	ATTAAT	1075	6	-	part of a conserved DNA module involved in light responsiveness
TraesCS5A02G065300.1	ATCT-motif	AATCTAATCC	1784	10	+	part of a conserved DNA module involved in light responsiveness
TraesCS5A02G114700.3	Box 4	ATTAAT	958	6	+	part of a conserved DNA module involved in light responsiveness
TraesCS5A02G119300.2	ATC-motif	AGTAATCT	86	8	-	part of a conserved DNA module involved in light responsiveness
TraesCS5A02G119300.2	Box 4	ATTAAT	1238	6	-	part of a conserved DNA module involved in light responsiveness
TraesCS5A02G295000.1	ATCT-motif	AATCTAATCC	1665	9	-	part of a conserved DNA module involved in light responsiveness
TraesCS5A02G295000.1	ATCT-motif	AATCTAATCC	1739	9	+	part of a conserved DNA module involved in light responsiveness
TraesCS5A02G295000.1	Box 4	ATTAAT	773	6	+	part of a conserved DNA module involved in light responsiveness
TraesCS5B02G072100.1	ATCT-motif	AATCTAATCC	1730	10	+	part of a conserved DNA module involved in light responsiveness
TraesCS5B02G072100.1	Box 4	ATTAAT	717	6	+	part of a conserved DNA module involved in light responsiveness
TraesCS5D02G124700.1	Box 4	ATTAAT	55	6	+	part of a conserved DNA module involved in light responsiveness
TraesCS5D02G126600.1	Box 4	ATTAAT	1241	6	-	part of a conserved DNA module involved in light responsiveness
TraesCS5D02G302400.1	ATCT-motif	AATCTAATCC	1721	9	-	part of a conserved DNA module involved in light responsiveness
TraesCS5D02G302400.1	ATCT-motif	AATCTAATCC	1738	9	+	part of a conserved DNA module involved in light responsiveness
TraesCS6A02G181100.1	ATC-motif	AGTAATCT	1089	8	+	part of a conserved DNA module involved in light responsiveness
TraesCS6A02G184100.2	Box 4	ATTAAT	1298	6	-	part of a conserved DNA module involved in light responsiveness
TraesCS6B02G210200.1	ATC-motif	AGTAATCT	1108	8	+	part of a conserved DNA module involved in light responsiveness
TraesCS6B02G212600.3	Box 4	ATTAAT	1143	6	-	part of a conserved DNA module involved in light responsiveness
TraesCS6D02G171000.1	Box 4	ATTAAT	456	6	+	part of a conserved DNA module involved in light responsiveness
TraesCS7A02G362600.1	ATCT-motif	AATCTAATCC	1738	9	-	part of a conserved DNA module involved in light responsiveness
TraesCS7A02G365600.3	Box 4	ATTAAT	945	6	+	part of a conserved DNA module involved in light responsiveness
TraesCS7A02G365600.3	ATC-motif	AGCTATCCA	1705	9	+	part of a conserved DNA module involved in light responsiveness
TraesCS7D02G356800.1	Box 4	ATTAAT	81	6	+	part of a conserved DNA module involved in light responsiveness
TraesCS7D02G356800.1	Box 4	ATTAAT	217	6	+	part of a conserved DNA module involved in light responsiveness
TraesCS7D02G360500.1	ATCT-motif	AATCTAATCC	1685	9	-	part of a conserved DNA module involved in light responsiveness
TraesCS1A02G275300.1	GATA-motif	GATAGGG	1628	7	-	part of a light responsive element
TraesCS1A02G275300.1	TCT-motif	TCTTAC	1286	6	-	part of a light responsive element
TraesCS1A02G275300.1	Box II	CCACGTGGC	44	9	-	part of a light responsive element
TraesCS1A02G275300.1	Box II	CCACGTGGC	45	9	+	part of a light responsive element
TraesCS1A02G275300.1	GTGGC-motif	CATCGTGTGGC	1194	10	+	part of a light responsive element
TraesCS1A02G317100.1	chs-CMA2c	ATATACGTGAAGG	1481	12	-	part of a light responsive element
TraesCS1A02G445700.4	TCT-motif	TCTTAC	1701	6	-	part of a light responsive element
TraesCS1B02G284500.1	I-box	gGATAAGGTG	448	9	-	part of a light responsive element
TraesCS1B02G284500.1	I-box	atGATAAGGTC	557	10	-	part of a light responsive element
TraesCS1B02G284500.1	Box II	TGGTAATAA	1624	9	-	part of a light responsive element
TraesCS1D02G274900.1	I-box	GTATAAGGCC	709	9	+	part of a light responsive element
TraesCS1D02G274900.1	TCT-motif	TCTTAC	291	6	-	part of a light responsive element
TraesCS1D02G274900.1	GATA-motif	AAGGATAAGG	707	9	+	part of a light responsive element
TraesCS1D02G274900.1	LAMP-element	CCTTATCCA	708	9	-	part of a light responsive element
TraesCS1D02G274900.1	TCCC-motif	TCTCCCT	246	7	-	part of a light responsive element
TraesCS1D02G454400.2	Gap-box	CAAATGAA(A/G)A	1227	9.5	-	part of a light responsive element
TraesCS1D02G454400.2	GA-motif	ATAGATAA	1801	8	+	part of a light responsive element
TraesCS1D02G454400.2	TCCC-motif	TCTCCCT	615	7	+	part of a light responsive element
TraesCS2A02G077800.1	TCT-motif	TCTTAC	1066	6	+	part of a light responsive element
TraesCS2A02G077800.1	TCT-motif	TCTTAC	1939	6	+	part of a light responsive element
TraesCS2A02G077800.1	GATA-motif	AAGGATAAGG	124	9	+	part of a light responsive element
TraesCS2A02G077800.1	GATA-motif	GATAGGG	923	7	-	part of a light responsive element
TraesCS2A02G177100.1	TCCC-motif	TCTCCCT	1008	7	-	part of a light responsive element
TraesCS2A02G293200.1	TCCC-motif	TCTCCCT	419	7	-	part of a light responsive element
TraesCS2A02G293200.1	TCT-motif	TCTTAC	1096	6	+	part of a light responsive element
TraesCS2B02G092700.1	GATA-motif	AAGGATAAGG	1601	9	+	part of a light responsive element
TraesCS2B02G204100.1	TCCC-motif	TCTCCCT	1107	7	-	part of a light responsive element
TraesCS2B02G204100.1	Pc-CMA2c	GCCCACGCA	47	9	+	part of a light responsive element
TraesCS2B02G204100.1	TCT-motif	TCTTAC	1222	6	-	part of a light responsive element
TraesCS2B02G204100.1	GATA-motif	GATAGGA	188	7	-	part of a light responsive element
TraesCS2B02G204100.1	GATA-motif	GATAGGA	570	7	-	part of a light responsive element
TraesCS2B02G309700.1	TCT-motif	TCTTAC	571	6	-	part of a light responsive element
TraesCS2B02G309700.1	TCT-motif	TCTTAC	1876	6	-	part of a light responsive element
TraesCS2B02G309700.1	GATA-motif	GATAGGG	1087	7	+	part of a light responsive element
TraesCS2B02G309700.1	I-box	cCATATCCAAT	1083	10	-	part of a light responsive element
TraesCS2B02G309700.1	TCCC-motif	TCTCCCT	1888	7	-	part of a light responsive element
TraesCS2D02G075800.1	TCCC-motif	TCTCCCT	1131	7	+	part of a light responsive element
TraesCS2D02G075800.1	TCT-motif	TCTTAC	841	6	+	part of a light responsive element
TraesCS2D02G185200.1	TCT-motif	TCTTAC	758	6	-	part of a light responsive element
TraesCS2D02G185200.1	GATA-motif	AAGGATAAGG	451	9	+	part of a light responsive element
TraesCS2D02G185200.1	GATA-motif	GATAGGA	912	7	-	part of a light responsive element
TraesCS2D02G185200.1	TCCC-motif	TCTCCCT	845	7	-	part of a light responsive element
TraesCS2D02G185200.1	TCCC-motif	TCTCCCT	1020	7	-	part of a light responsive element
TraesCS2D02G291000.1	GA-motif	ATAGATAA	164	8	-	part of a light responsive element
TraesCS2D02G291000.1	GA-motif	ATAGATAA	337	8	-	part of a light responsive element
TraesCS2D02G291000.1	TCCC-motif	TCTCCCT	534	7	+	part of a light responsive element
TraesCS2D02G291000.1	TCCC-motif	TCTCCCT	696	7	+	part of a light responsive element
TraesCS2D02G291000.1	I-box	AAGATAAGGCT	727	10	+	part of a light responsive element
TraesCS3A02G415200.1	GATA-motif	GATAGGA	411	7	+	part of a light responsive element
TraesCS3A02G415200.1	chs-CMA2a	TCACTTGA	1461	8	-	part of a light responsive element
TraesCS3A02G415200.1	I-box	AGATAAGG	650	8	-	part of a light responsive element
TraesCS3A02G415200.1	GA-motif	ATAGATAA	652	8	-	part of a light responsive element
TraesCS3B02G318000.1	GATA-motif	AAGATAAGATT	815	10	-	part of a light responsive element
TraesCS3B02G318000.1	TCT-motif	TCTTAC	784	6	-	part of a light responsive element
TraesCS3B02G450300.1	TCT-motif	TCTTAC	19	6	+	part of a light responsive element
TraesCS3B02G450300.1	L-box	attctcaCCTACCA	72	13	-	part of a light responsive element
TraesCS3B02G450300.1	GATA-motif	GATAGGA	359	7	+	part of a light responsive element
TraesCS3B02G450400.1	TCCC-motif	TCTCCCT	1914	7	-	part of a light responsive element
TraesCS3B02G450400.1	Box II	CCACGTGGC	1623	9	-	part of a light responsive element
TraesCS3D02G410300.2	GA-motif	ATAGATAA	646	8	-	part of a light responsive element
TraesCS3D02G410300.2	LAMP-element	CCTTATCCA	321	9	-	part of a light responsive element
TraesCS3D02G410300.2	GATA-motif	GATAGGG	1600	7	+	part of a light responsive element
TraesCS3D02G410300.2	chs-CMA2a	TCACTTGA	1439	8	-	part of a light responsive element
TraesCS3D02G410300.2	I-box	AGATAAGG	644	8	-	part of a light responsive element
TraesCS3D02G410400.1	I-box	AGATAAGG	1133	8	+	part of a light responsive element
TraesCS3D02G410400.1	TCT-motif	TCTTAC	345	6	-	part of a light responsive element
TraesCS3D02G410400.1	TCT-motif	TCTTAC	372	6	-	part of a light responsive element
TraesCS3D02G410400.1	TCT-motif	TCTTAC	1441	6	-	part of a light responsive element
TraesCS3D02G422300.1	I-box	ccttatcct	1948	9	-	part of a light responsive element
TraesCS3D02G422300.1	chs-CMA2a	TCACTTGA	1727	8	+	part of a light responsive element
TraesCS3D02G422300.1	TCT-motif	TCTTAC	733	6	+	part of a light responsive element
TraesCS3D02G422300.1	TCT-motif	TCTTAC	1693	6	+	part of a light responsive element
TraesCS3D02G422300.1	TCT-motif	TCTTAC	1915	6	+	part of a light responsive element
TraesCS3D02G422300.1	GATA-motif	GATAGGG	430	7	-	part of a light responsive element
TraesCS3D02G422300.1	GATA-motif	GATAGGA	1929	7	+	part of a light responsive element
TraesCS3D02G422300.1	GATA-motif	AAGGATAAGG	1947	9	+	part of a light responsive element
TraesCS3D02G422300.1	TCCC-motif	TCTCCCT	427	7	+	part of a light responsive element
TraesCS4B02G102600.1	I-box	gGATAAGGTG	363	9	+	part of a light responsive element
TraesCS4B02G102600.1	I-box	atGATAAGGTC	832	10	+	part of a light responsive element
TraesCS4B02G102600.1	I-box	TGATAATGT	1596	9	+	part of a light responsive element
TraesCS4D02G100000.1	TCCC-motif	TCTCCCT	906	7	-	part of a light responsive element
TraesCS5A02G065300.1	TCCC-motif	TCTCCCT	607	7	+	part of a light responsive element
TraesCS5A02G065300.1	I-box	gGATAAGGTG	1139	9	-	part of a light responsive element
TraesCS5A02G065300.1	chs-CMA2a	TCACTTGA	1029	8	+	part of a light responsive element
TraesCS5A02G065300.1	GATA-motif	GATAGGG	1141	7	-	part of a light responsive element
TraesCS5A02G114700.3	TCCC-motif	TCTCCCT	847	7	+	part of a light responsive element
TraesCS5A02G119300.2	TCCC-motif	TCTCCCT	1175	7	-	part of a light responsive element
TraesCS5A02G119300.2	GATA-motif	AAGATAAGATT	880	10	-	part of a light responsive element
TraesCS5A02G119300.2	TCT-motif	TCTTAC	882	6	+	part of a light responsive element
TraesCS5A02G295000.1	TCT-motif	TCTTAC	967	6	-	part of a light responsive element
TraesCS5A02G295000.1	GATA-motif	GATAGGG	1482	7	+	part of a light responsive element
TraesCS5A02G295000.1	TCCC-motif	TCTCCCT	1980	7	-	part of a light responsive element
TraesCS5B02G072100.1	chs-CMA2a	TCACTTGA	978	8	+	part of a light responsive element
TraesCS5B02G072100.1	GATA-motif	AAGGATAAGG	1090	9	-	part of a light responsive element
TraesCS5B02G072100.1	TCCC-motif	TCTCCCT	284	7	+	part of a light responsive element
TraesCS5B02G072100.1	TCCC-motif	TCTCCCT	566	7	+	part of a light responsive element
TraesCS5B02G121300.1	TCT-motif	TCTTAC	1122	6	-	part of a light responsive element
TraesCS5B02G121300.1	TCCC-motif	TCTCCCT	98	7	+	part of a light responsive element
TraesCS5B02G121300.1	TCCC-motif	TCTCCCT	700	7	+	part of a light responsive element
TraesCS5B02G121300.1	TCCC-motif	TCTCCCT	1133	7	-	part of a light responsive element
TraesCS5D02G076100.1	TCCC-motif	TCTCCCT	1451	7	-	part of a light responsive element
TraesCS5D02G076100.1	TCCC-motif	TCTCCCT	1841	7	+	part of a light responsive element
TraesCS5D02G126600.1	GGA-motif	GGAGACGCTTTGT	592	12	-	part of a light responsive element
TraesCS5D02G126600.1	GATA-motif	AAGATAAGATT	883	10	-	part of a light responsive element
TraesCS5D02G126600.1	TCT-motif	TCTTAC	885	6	+	part of a light responsive element
TraesCS5D02G126600.1	TCCC-motif	TCTCCCT	1178	7	-	part of a light responsive element
TraesCS5D02G302400.1	I-box	gGATAAGGTG	894	9	-	part of a light responsive element
TraesCS5D02G302400.1	TCT-motif	TCTTAC	1489	6	-	part of a light responsive element
TraesCS5D02G302400.1	TCCC-motif	TCTCCCT	1980	7	-	part of a light responsive element
TraesCS6A02G184100.2	TCT-motif	TCTTAC	1511	6	+	part of a light responsive element
TraesCS6B02G212600.3	LAMP-element	CCTTATCCA	1546	9	+	part of a light responsive element
TraesCS6B02G212600.3	GATA-motif	AAGGATAAGG	1546	9	-	part of a light responsive element
TraesCS6B02G212600.3	I-box	gGATAAGGTG	1544	10	-	part of a light responsive element
TraesCS6D02G168400.1	TCCC-motif	TCTCCCT	267	7	-	part of a light responsive element
TraesCS6D02G168400.1	LAMP-element	CTTTATCA	526	8	+	part of a light responsive element
TraesCS6D02G171000.1	I-box	gGATAAGGTG	1722	9	-	part of a light responsive element
TraesCS6D02G171000.1	I-box	AGATAAGG	1724	8	-	part of a light responsive element
TraesCS7A02G362600.1	TCT-motif	TCTTAC	237	6	-	part of a light responsive element
TraesCS7A02G362600.1	GATA-motif	AAGATAAGATT	1168	10	-	part of a light responsive element
TraesCS7A02G362600.1	chs-CMA2a	TCACTTGA	1159	8	+	part of a light responsive element
TraesCS7A02G365600.3	I-box	TGATAATGT	373	9	+	part of a light responsive element
TraesCS7A02G365600.3	GATA-motif	AAGGATAAGG	1658	9	-	part of a light responsive element
TraesCS7D02G360500.1	GATA-motif	AAGATAAGATT	1095	10	-	part of a light responsive element
TraesCS7D02G360500.1	TCT-motif	TCTTAC	143	6	-	part of a light responsive element
TraesCSU02G136000.1	GA-motif	ATAGATAA	17	8	-	part of a light responsive element
TraesCSU02G136000.1	I-box	cGATAAGGCG	850	9	+	part of a light responsive element
TraesCS2B02G309700.1	AE-box	AGAAACAA	594	8	+	part of a module for light response
TraesCS2B02G309700.1	AE-box	AGAAACTT	1205	8	+	part of a module for light response
TraesCS3B02G318000.1	AE-box	AGAAACTT	246	8	-	part of a module for light response
TraesCS3D02G410400.1	AE-box	AGAAACTT	655	8	-	part of a module for light response
TraesCS3D02G422300.1	AE-box	AGAAACAA	1688	8	-	part of a module for light response
TraesCS5A02G065300.1	AE-box	AGAAACAA	1800	8	-	part of a module for light response
TraesCS5A02G119300.2	AE-box	AGAAACAA	1214	8	+	part of a module for light response
TraesCS6A02G184100.2	AE-box	AGAAACTT	1147	8	-	part of a module for light response
TraesCS6A02G184100.2	AE-box	AGAAACTT	1627	8	+	part of a module for light response
TraesCS6D02G168400.1	AE-box	AGAAACTT	1460	8	-	part of a module for light response
TraesCS7A02G365600.3	AE-box	AGAAACAA	1641	8	-	part of a module for light response
TraesCS6A02G181100.1	ACA-motif	AATCACAACCATA	1617	12	+	part of gapA in (gapA-CMA1) involved with light responsiveness
TraesCS6B02G210200.1	ACA-motif	AATCACAACCATA	1638	12	+	part of gapA in (gapA-CMA1) involved with light responsiveness
TraesCS6D02G168400.1	ACA-motif	AATCACAACCATA	1621	12	+	part of gapA in (gapA-CMA1) involved with light responsiveness
TraesCS7B02G261800.1	AE-box	AGAAACAA	702	8	-	part of a module for light response
TraesCS7B02G261800.1	ATC-motif	AGCTATCCA	766	9	+	part of a conserved DNA module involved in light responsiveness
TraesCS7B02G266000.1	ATCT-motif	AATCTAATCC	63	9	-	part of a conserved DNA module involved in light responsiveness
TraesCS7B02G266000.1	Box 4	ATTAAT	787	6	+	part of a conserved DNA module involved in light responsiveness
TraesCS7D02G356800.1	TCT-motif	TCTTAC	659	6	+	part of a light responsive element
TraesCS2A02G177100.1	AT-rich element	ATAGAAATCAA	1570	10	-	binding site of AT-rich DNA binding protein (ATBP-1)
TraesCS3B02G450400.1	AT-rich element	ATAGAAATCAA	1235	10	-	binding site of AT-rich DNA binding protein (ATBP-1)
TraesCS6A02G181100.1	AT-rich element	ATAGAAATCAA	1542	10	-	binding site of AT-rich DNA binding protein (ATBP-1)
TraesCS1A02G317100.1	3-AF3 binding site	CACTATCTAAC	1611	10	+	part of a conserved DNA module array (CMA3)
TraesCS1B02G329500.1	3-AF3 binding site	CACTATCTAAC	1658	10	+	part of a conserved DNA module array (CMA3)
TraesCS2D02G291000.1	3-AF3 binding site	CACTATCTAAC	1301	10	-	part of a conserved DNA module array (CMA3)
TraesCS5A02G119300.2	3-AF3 binding site	CACTATCTAAC	666	10	+	part of a conserved DNA module array (CMA3)
TraesCS5A02G295000.1	3-AF3 binding site	CACTATCTAAC	1478	10	-	part of a conserved DNA module array (CMA3)
TraesCS5D02G126600.1	3-AF3 binding site	CACTATCTAAC	670	10	+	part of a conserved DNA module array (CMA3)
TraesCS1A02G275300.1	CCAAT-box	CAACGG	1372	6	-	MYBHv1 binding site
TraesCS1A02G317100.1	CCAAT-box	CAACGG	249	6	+	MYBHv1 binding site
TraesCS1A02G317100.1	CCAAT-box	CAACGG	947	6	-	MYBHv1 binding site
TraesCS1B02G329500.1	CCAAT-box	CAACGG	998	6	-	MYBHv1 binding site
TraesCS2A02G077800.1	CCAAT-box	CAACGG	1004	6	+	MYBHv1 binding site
TraesCS2B02G092700.1	CCAAT-box	CAACGG	808	6	-	MYBHv1 binding site
TraesCS2B02G092700.1	CCAAT-box	CAACGG	1912	6	+	MYBHv1 binding site
TraesCS2B02G309700.1	CCAAT-box	CAACGG	289	6	+	MYBHv1 binding site
TraesCS2D02G075800.1	CCAAT-box	CAACGG	1627	6	-	MYBHv1 binding site
TraesCS2D02G185200.1	CCAAT-box	CAACGG	952	6	+	MYBHv1 binding site
TraesCS2D02G291000.1	CCAAT-box	CAACGG	1082	6	-	MYBHv1 binding site
TraesCS2D02G291000.1	CCAAT-box	CAACGG	1101	6	-	MYBHv1 binding site
TraesCS3A02G415200.1	CCAAT-box	CAACGG	1302	6	-	MYBHv1 binding site
TraesCS3B02G318000.1	CCAAT-box	CAACGG	732	6	-	MYBHv1 binding site
TraesCS3B02G450300.1	CCAAT-box	CAACGG	1133	6	+	MYBHv1 binding site
TraesCS3B02G450300.1	CCAAT-box	CAACGG	1161	6	+	MYBHv1 binding site
TraesCS3B02G450400.1	CCAAT-box	CAACGG	417	6	+	MYBHv1 binding site
TraesCS3B02G450400.1	CCAAT-box	CAACGG	825	6	-	MYBHv1 binding site
TraesCS3D02G410300.2	CCAAT-box	CAACGG	134	6	-	MYBHv1 binding site
TraesCS3D02G410300.2	CCAAT-box	CAACGG	609	6	-	MYBHv1 binding site
TraesCS3D02G410300.2	CCAAT-box	CAACGG	1278	6	-	MYBHv1 binding site
TraesCS3D02G410400.1	CCAAT-box	CAACGG	1338	6	-	MYBHv1 binding site
TraesCS3D02G410400.1	CCAAT-box	CAACGG	1891	6	+	MYBHv1 binding site
TraesCS4A02G213200.1	CCAAT-box	CAACGG	401	6	-	MYBHv1 binding site
TraesCS4A02G213200.1	CCAAT-box	CAACGG	1778	6	-	MYBHv1 binding site
TraesCS4A02G213200.1	CCAAT-box	CAACGG	1801	6	-	MYBHv1 binding site
TraesCS4B02G102600.1	CCAAT-box	CAACGG	79	6	+	MYBHv1 binding site
TraesCS4B02G102600.1	CCAAT-box	CAACGG	385	6	+	MYBHv1 binding site
TraesCS4B02G102600.1	CCAAT-box	CAACGG	439	6	-	MYBHv1 binding site
TraesCS4B02G102600.1	CCAAT-box	CAACGG	963	6	+	MYBHv1 binding site
TraesCS4B02G102600.1	CCAAT-box	CAACGG	1803	6	-	MYBHv1 binding site
TraesCS4D02G100000.1	CCAAT-box	CAACGG	1829	6	-	MYBHv1 binding site
TraesCS5A02G114700.3	CCAAT-box	CAACGG	508	6	-	MYBHv1 binding site
TraesCS5A02G119300.2	CCAAT-box	CAACGG	1940	6	-	MYBHv1 binding site
TraesCS5B02G121300.1	CCAAT-box	CAACGG	1923	6	-	MYBHv1 binding site
TraesCS5D02G124700.1	CCAAT-box	CAACGG	1127	6	+	MYBHv1 binding site
TraesCS5D02G126600.1	CCAAT-box	CAACGG	1942	6	-	MYBHv1 binding site
TraesCS6A02G184100.2	CCAAT-box	CAACGG	1838	6	-	MYBHv1 binding site
TraesCS6B02G212600.3	CCAAT-box	CAACGG	223	6	+	MYBHv1 binding site
TraesCS7A02G365600.3	CCAAT-box	CAACGG	1918	6	+	MYBHv1 binding site
TraesCS7D02G356800.1	CCAAT-box	CAACGG	1983	6	+	MYBHv1 binding site
TraesCSU02G136000.1	CCAAT-box	CAACGG	746	6	-	MYBHv1 binding site
TraesCS7B02G261800.1	CCAAT-box	CAACGG	720	6	+	MYBHv binding site
TraesCS7B02G261800.1	CCAAT-box	CAACGG	972	6	+	MYBHv binding site
TraesCS3D02G410400.1	HD-Zip 3	GTAAT(G/C)ATTAC	203	9.5	+	protein binding site
TraesCS5A02G295000.1	HD-Zip 3	GTAAT(G/C)ATTAC	859	9.5	+	protein binding site
TraesCS1A02G275300.1	CAAT-box	TGCCAAC	27	7	-	common cis-acting element in promoter and enhancer regions
TraesCS1A02G275300.1	CAAT-box	CCAAT	1347	5	-	common cis-acting element in promoter and enhancer regions
TraesCS1A02G275300.1	CAAT-box	CAAAT	1552	5	+	common cis-acting element in promoter and enhancer regions
TraesCS1A02G275300.1	CAAT-box	CCAAT	1781	5	-	common cis-acting element in promoter and enhancer regions
TraesCS1A02G275300.1	CAAT-box	CAAAT	1819	5	+	common cis-acting element in promoter and enhancer regions
TraesCS1A02G275300.1	CAAT-box	CCAAT	1931	5	-	common cis-acting element in promoter and enhancer regions
TraesCS1A02G317100.1	CAAT-box	CCAAT	181	5	-	common cis-acting element in promoter and enhancer regions
TraesCS1A02G317100.1	CAAT-box	CCAAT	198	5	+	common cis-acting element in promoter and enhancer regions
TraesCS1A02G317100.1	CAAT-box	CCAAT	478	5	-	common cis-acting element in promoter and enhancer regions
TraesCS1A02G317100.1	CAAT-box	CAAAT	736	5	-	common cis-acting element in promoter and enhancer regions
TraesCS1A02G317100.1	CAAT-box	CCAAT	748	5	-	common cis-acting element in promoter and enhancer regions
TraesCS1A02G317100.1	CAAT-box	CAAAT	772	5	-	common cis-acting element in promoter and enhancer regions
TraesCS1A02G317100.1	CAAT-box	CAAAT	1049	5	-	common cis-acting element in promoter and enhancer regions
TraesCS1A02G317100.1	CAAT-box	CAAAT	1119	5	+	common cis-acting element in promoter and enhancer regions
TraesCS1A02G317100.1	CAAT-box	CAAAT	1251	5	-	common cis-acting element in promoter and enhancer regions
TraesCS1A02G317100.1	CAAT-box	CAAAT	1360	5	+	common cis-acting element in promoter and enhancer regions
TraesCS1A02G317100.1	CAAT-box	CAAAT	1411	5	-	common cis-acting element in promoter and enhancer regions
TraesCS1A02G317100.1	CAAT-box	CAAAT	1535	5	-	common cis-acting element in promoter and enhancer regions
TraesCS1A02G317100.1	CAAT-box	CAAAT	1548	5	+	common cis-acting element in promoter and enhancer regions
TraesCS1A02G317100.1	CAAT-box	CAAAT	1671	5	-	common cis-acting element in promoter and enhancer regions
TraesCS1A02G317100.1	CAAT-box	CAAAT	1892	5	-	common cis-acting element in promoter and enhancer regions
TraesCS1A02G445700.4	CAAT-box	CAAAT	17	5	-	common cis-acting element in promoter and enhancer regions
TraesCS1A02G445700.4	CAAT-box	CAAAT	39	5	-	common cis-acting element in promoter and enhancer regions
TraesCS1A02G445700.4	CAAT-box	CAAAT	179	5	-	common cis-acting element in promoter and enhancer regions
TraesCS1A02G445700.4	CAAT-box	CAAAT	185	5	-	common cis-acting element in promoter and enhancer regions
TraesCS1A02G445700.4	CAAT-box	CAAAT	390	5	+	common cis-acting element in promoter and enhancer regions
TraesCS1A02G445700.4	CAAT-box	CAACCAACTCC	454	10	+	common cis-acting element in promoter and enhancer regions
TraesCS1A02G445700.4	CAAT-box	CAAAT	816	5	+	common cis-acting element in promoter and enhancer regions
TraesCS1A02G445700.4	CAAT-box	CAAAT	971	5	+	common cis-acting element in promoter and enhancer regions
TraesCS1A02G445700.4	CAAT-box	CCAAT	999	5	+	common cis-acting element in promoter and enhancer regions
TraesCS1A02G445700.4	CAAT-box	CAAAT	1091	5	+	common cis-acting element in promoter and enhancer regions
TraesCS1A02G445700.4	CAAT-box	CAAAT	1110	5	-	common cis-acting element in promoter and enhancer regions
TraesCS1A02G445700.4	CAAT-box	CAAAT	1136	5	+	common cis-acting element in promoter and enhancer regions
TraesCS1A02G445700.4	CAAT-box	CAAAT	1149	5	-	common cis-acting element in promoter and enhancer regions
TraesCS1A02G445700.4	CAAT-box	CAAAT	1175	5	+	common cis-acting element in promoter and enhancer regions
TraesCS1A02G445700.4	CAAT-box	CAACCAACTCC	1426	10	-	common cis-acting element in promoter and enhancer regions
TraesCS1A02G445700.4	CAAT-box	CCAAT	1462	5	-	common cis-acting element in promoter and enhancer regions
TraesCS1A02G445700.4	CAAT-box	CAAAT	1672	5	+	common cis-acting element in promoter and enhancer regions
TraesCS1A02G445700.4	CAAT-box	CCAAT	1920	5	+	common cis-acting element in promoter and enhancer regions
TraesCS1B02G284500.1	CAAT-box	CAAAT	305	5	+	common cis-acting element in promoter and enhancer regions
TraesCS1B02G284500.1	CAAT-box	CAAAT	333	5	+	common cis-acting element in promoter and enhancer regions
TraesCS1B02G284500.1	CAAT-box	CCAAT	336	5	-	common cis-acting element in promoter and enhancer regions
TraesCS1B02G284500.1	CAAT-box	CCAAT	470	5	-	common cis-acting element in promoter and enhancer regions
TraesCS1B02G284500.1	CAAT-box	CCAAT	547	5	+	common cis-acting element in promoter and enhancer regions
TraesCS1B02G284500.1	CAAT-box	CCAAT	783	5	+	common cis-acting element in promoter and enhancer regions
TraesCS1B02G284500.1	CAAT-box	CCAAT	900	5	+	common cis-acting element in promoter and enhancer regions
TraesCS1B02G284500.1	CAAT-box	CCAAT	1069	5	-	common cis-acting element in promoter and enhancer regions
TraesCS1B02G284500.1	CAAT-box	CCAAT	1219	5	+	common cis-acting element in promoter and enhancer regions
TraesCS1B02G284500.1	CAAT-box	CCAAT	1819	5	-	common cis-acting element in promoter and enhancer regions
TraesCS1B02G284500.1	CAAT-box	CAAAT	1838	5	+	common cis-acting element in promoter and enhancer regions
TraesCS1B02G284500.1	CAAT-box	CAAAT	1858	5	+	common cis-acting element in promoter and enhancer regions
TraesCS1B02G284500.1	CAAT-box	CCAAT	1941	5	-	common cis-acting element in promoter and enhancer regions
TraesCS1B02G329500.1	CAAT-box	CAAAT	136	5	+	common cis-acting element in promoter and enhancer regions
TraesCS1B02G329500.1	CAAT-box	CCAAT	239	5	-	common cis-acting element in promoter and enhancer regions
TraesCS1B02G329500.1	CAAT-box	CCAAT	256	5	+	common cis-acting element in promoter and enhancer regions
TraesCS1B02G329500.1	CAAT-box	CCAAT	325	5	+	common cis-acting element in promoter and enhancer regions
TraesCS1B02G329500.1	CAAT-box	CCAAT	421	5	+	common cis-acting element in promoter and enhancer regions
TraesCS1B02G329500.1	CAAT-box	CCAAT	536	5	-	common cis-acting element in promoter and enhancer regions
TraesCS1B02G329500.1	CAAT-box	CAAAT	794	5	-	common cis-acting element in promoter and enhancer regions
TraesCS1B02G329500.1	CAAT-box	CCAAT	806	5	-	common cis-acting element in promoter and enhancer regions
TraesCS1B02G329500.1	CAAT-box	CAAAT	830	5	-	common cis-acting element in promoter and enhancer regions
TraesCS1B02G329500.1	CAAT-box	CCAAT	1091	5	-	common cis-acting element in promoter and enhancer regions
TraesCS1B02G329500.1	CAAT-box	CAAAT	1099	5	-	common cis-acting element in promoter and enhancer regions
TraesCS1B02G329500.1	CAAT-box	CAAAT	1169	5	+	common cis-acting element in promoter and enhancer regions
TraesCS1B02G329500.1	CAAT-box	CAAAT	1327	5	+	common cis-acting element in promoter and enhancer regions
TraesCS1B02G329500.1	CAAT-box	CAAAT	1457	5	-	common cis-acting element in promoter and enhancer regions
TraesCS1B02G329500.1	CAAT-box	CAAAT	1582	5	-	common cis-acting element in promoter and enhancer regions
TraesCS1B02G329500.1	CAAT-box	CAAAT	1980	5	-	common cis-acting element in promoter and enhancer regions
TraesCS1D02G274900.1	CAAT-box	CAAAT	145	5	+	common cis-acting element in promoter and enhancer regions
TraesCS1D02G274900.1	CAAT-box	CAAAT	234	5	+	common cis-acting element in promoter and enhancer regions
TraesCS1D02G274900.1	CAAT-box	CAAAT	1132	5	+	common cis-acting element in promoter and enhancer regions
TraesCS1D02G274900.1	CAAT-box	CCAAT	1179	5	-	common cis-acting element in promoter and enhancer regions
TraesCS1D02G274900.1	CAAT-box	CAAAT	1242	5	-	common cis-acting element in promoter and enhancer regions
TraesCS1D02G274900.1	CAAT-box	CCAAT	1756	5	-	common cis-acting element in promoter and enhancer regions
TraesCS1D02G274900.1	CAAT-box	CAAAT	1775	5	+	common cis-acting element in promoter and enhancer regions
TraesCS1D02G274900.1	CAAT-box	CAAAT	1785	5	+	common cis-acting element in promoter and enhancer regions
TraesCS1D02G274900.1	CAAT-box	CAAAT	1795	5	+	common cis-acting element in promoter and enhancer regions
TraesCS1D02G274900.1	CAAT-box	CCAAT	1909	5	-	common cis-acting element in promoter and enhancer regions
TraesCS1D02G454400.2	CAAT-box	CAAAT	307	5	-	common cis-acting element in promoter and enhancer regions
TraesCS1D02G454400.2	CAAT-box	CAAAT	314	5	-	common cis-acting element in promoter and enhancer regions
TraesCS1D02G454400.2	CAAT-box	CAAAT	452	5	+	common cis-acting element in promoter and enhancer regions
TraesCS1D02G454400.2	CAAT-box	CAAAT	526	5	-	common cis-acting element in promoter and enhancer regions
TraesCS1D02G454400.2	CAAT-box	CAAAT	1007	5	+	common cis-acting element in promoter and enhancer regions
TraesCS1D02G454400.2	CAAT-box	CAAAT	1232	5	-	common cis-acting element in promoter and enhancer regions
TraesCS1D02G454400.2	CAAT-box	CAAAT	1248	5	+	common cis-acting element in promoter and enhancer regions
TraesCS1D02G454400.2	CAAT-box	CAAAT	1429	5	+	common cis-acting element in promoter and enhancer regions
TraesCS1D02G454400.2	CAAT-box	CAAAT	1530	5	+	common cis-acting element in promoter and enhancer regions
TraesCS1D02G454400.2	CAAT-box	CAAAT	1533	5	-	common cis-acting element in promoter and enhancer regions
TraesCS1D02G454400.2	CAAT-box	CAAAT	1569	5	+	common cis-acting element in promoter and enhancer regions
TraesCS1D02G454400.2	CAAT-box	CAAAT	1572	5	-	common cis-acting element in promoter and enhancer regions
TraesCS1D02G454400.2	CAAT-box	CCAAT	1611	5	+	common cis-acting element in promoter and enhancer regions
TraesCS1D02G454400.2	CAAT-box	CAAAT	1629	5	-	common cis-acting element in promoter and enhancer regions
TraesCS2A02G077800.1	CAAT-box	CAAAT	672	5	+	common cis-acting element in promoter and enhancer regions
TraesCS2A02G077800.1	CAAT-box	CCAAT	747	5	-	common cis-acting element in promoter and enhancer regions
TraesCS2A02G077800.1	CAAT-box	CAAAT	916	5	+	common cis-acting element in promoter and enhancer regions
TraesCS2A02G077800.1	CAAT-box	CAAAT	929	5	+	common cis-acting element in promoter and enhancer regions
TraesCS2A02G077800.1	CAAT-box	CCAAT	1276	5	-	common cis-acting element in promoter and enhancer regions
TraesCS2A02G077800.1	CAAT-box	CAAAT	1416	5	+	common cis-acting element in promoter and enhancer regions
TraesCS2A02G077800.1	CAAT-box	CAAAT	1419	5	-	common cis-acting element in promoter and enhancer regions
TraesCS2A02G077800.1	CAAT-box	CCAAT	1507	5	-	common cis-acting element in promoter and enhancer regions
TraesCS2A02G077800.1	CAAT-box	CAAAT	1856	5	+	common cis-acting element in promoter and enhancer regions
TraesCS2A02G077800.1	CAAT-box	CAAAT	1972	5	-	common cis-acting element in promoter and enhancer regions
TraesCS2A02G177100.1	CAAT-box	TGCCAAC	63	7	+	common cis-acting element in promoter and enhancer regions
TraesCS2A02G177100.1	CAAT-box	CCAAT	124	5	+	common cis-acting element in promoter and enhancer regions
TraesCS2A02G177100.1	CAAT-box	CAAAT	219	5	+	common cis-acting element in promoter and enhancer regions
TraesCS2A02G177100.1	CAAT-box	CCCAATTT	220	8	-	common cis-acting element in promoter and enhancer regions
TraesCS2A02G177100.1	CAAT-box	CCAAT	222	5	-	common cis-acting element in promoter and enhancer regions
TraesCS2A02G177100.1	CAAT-box	CAAAT	273	5	+	common cis-acting element in promoter and enhancer regions
TraesCS2A02G177100.1	CAAT-box	CCAAT	378	5	+	common cis-acting element in promoter and enhancer regions
TraesCS2A02G177100.1	CAAT-box	CCAAT	412	5	-	common cis-acting element in promoter and enhancer regions
TraesCS2A02G177100.1	CAAT-box	CAAAT	519	5	-	common cis-acting element in promoter and enhancer regions
TraesCS2A02G177100.1	CAAT-box	CAAAT	727	5	-	common cis-acting element in promoter and enhancer regions
TraesCS2A02G177100.1	CAAT-box	CCAAT	835	5	+	common cis-acting element in promoter and enhancer regions
TraesCS2A02G177100.1	CAAT-box	CCAAT	842	5	-	common cis-acting element in promoter and enhancer regions
TraesCS2A02G177100.1	CAAT-box	CCAAT	1059	5	-	common cis-acting element in promoter and enhancer regions
TraesCS2A02G177100.1	CAAT-box	CAAAT	1137	5	+	common cis-acting element in promoter and enhancer regions
TraesCS2A02G177100.1	CAAT-box	CAAAT	1164	5	-	common cis-acting element in promoter and enhancer regions
TraesCS2A02G177100.1	CAAT-box	CAAAT	1223	5	+	common cis-acting element in promoter and enhancer regions
TraesCS2A02G177100.1	CAAT-box	CAAAT	1507	5	-	common cis-acting element in promoter and enhancer regions
TraesCS2A02G177100.1	CAAT-box	CAAAT	1573	5	-	common cis-acting element in promoter and enhancer regions
TraesCS2A02G177100.1	CAAT-box	CAAAT	1583	5	-	common cis-acting element in promoter and enhancer regions
TraesCS2A02G177100.1	CAAT-box	CCCAATTT	1926	8	+	common cis-acting element in promoter and enhancer regions
TraesCS2A02G177100.1	CAAT-box	CCAAT	1927	5	+	common cis-acting element in promoter and enhancer regions
TraesCS2A02G293200.1	CAAT-box	CCAAT	71	5	+	common cis-acting element in promoter and enhancer regions
TraesCS2A02G293200.1	CAAT-box	CCAAT	316	5	-	common cis-acting element in promoter and enhancer regions
TraesCS2A02G293200.1	CAAT-box	CCAAT	349	5	+	common cis-acting element in promoter and enhancer regions
TraesCS2A02G293200.1	CAAT-box	CAAAT	558	5	-	common cis-acting element in promoter and enhancer regions
TraesCS2A02G293200.1	CAAT-box	CCAAT	574	5	-	common cis-acting element in promoter and enhancer regions
TraesCS2A02G293200.1	CAAT-box	CAAAT	819	5	-	common cis-acting element in promoter and enhancer regions
TraesCS2A02G293200.1	CAAT-box	CAAAT	894	5	-	common cis-acting element in promoter and enhancer regions
TraesCS2A02G293200.1	CAAT-box	CAAAT	1247	5	+	common cis-acting element in promoter and enhancer regions
TraesCS2A02G293200.1	CAAT-box	CAAAT	1273	5	-	common cis-acting element in promoter and enhancer regions
TraesCS2A02G293200.1	CAAT-box	CAAAT	1431	5	+	common cis-acting element in promoter and enhancer regions
TraesCS2A02G293200.1	CAAT-box	CCAAT	1512	5	-	common cis-acting element in promoter and enhancer regions
TraesCS2A02G293200.1	CAAT-box	CCAAT	1914	5	+	common cis-acting element in promoter and enhancer regions
TraesCS2B02G092700.1	CAAT-box	CCAAT	419	5	-	common cis-acting element in promoter and enhancer regions
TraesCS2B02G092700.1	CAAT-box	CAAAT	471	5	-	common cis-acting element in promoter and enhancer regions
TraesCS2B02G092700.1	CAAT-box	CAAAT	567	5	+	common cis-acting element in promoter and enhancer regions
TraesCS2B02G092700.1	CAAT-box	CAAAT	665	5	-	common cis-acting element in promoter and enhancer regions
TraesCS2B02G092700.1	CAAT-box	CCAAT	1386	5	+	common cis-acting element in promoter and enhancer regions
TraesCS2B02G092700.1	CAAT-box	CCAAT	1677	5	+	common cis-acting element in promoter and enhancer regions
TraesCS2B02G092700.1	CAAT-box	CAAAT	1684	5	+	common cis-acting element in promoter and enhancer regions
TraesCS2B02G092700.1	CAAT-box	CCAAT	1687	5	-	common cis-acting element in promoter and enhancer regions
TraesCS2B02G092700.1	CAAT-box	CCAAT	1931	5	+	common cis-acting element in promoter and enhancer regions
TraesCS2B02G204100.1	CAAT-box	CAAAT	349	5	-	common cis-acting element in promoter and enhancer regions
TraesCS2B02G204100.1	CAAT-box	CCAAT	481	5	+	common cis-acting element in promoter and enhancer regions
TraesCS2B02G204100.1	CAAT-box	CCAAT	515	5	-	common cis-acting element in promoter and enhancer regions
TraesCS2B02G204100.1	CAAT-box	CAAAT	526	5	-	common cis-acting element in promoter and enhancer regions
TraesCS2B02G204100.1	CAAT-box	CCAAT	936	5	+	common cis-acting element in promoter and enhancer regions
TraesCS2B02G204100.1	CAAT-box	CCAAT	943	5	-	common cis-acting element in promoter and enhancer regions
TraesCS2B02G204100.1	CAAT-box	CAAAT	1237	5	+	common cis-acting element in promoter and enhancer regions
TraesCS2B02G204100.1	CAAT-box	CAAAT	1263	5	-	common cis-acting element in promoter and enhancer regions
TraesCS2B02G204100.1	CAAT-box	CAAAT	1620	5	-	common cis-acting element in promoter and enhancer regions
TraesCS2B02G204100.1	CAAT-box	CAAAT	1670	5	-	common cis-acting element in promoter and enhancer regions
TraesCS2B02G204100.1	CAAT-box	CCAAT	1689	5	+	common cis-acting element in promoter and enhancer regions
TraesCS2B02G204100.1	CAAT-box	CCCAATTT	1924	8	+	common cis-acting element in promoter and enhancer regions
TraesCS2B02G204100.1	CAAT-box	CCAAT	1925	5	+	common cis-acting element in promoter and enhancer regions
TraesCS2B02G309700.1	CAAT-box	CAAAT	52	5	-	common cis-acting element in promoter and enhancer regions
TraesCS2B02G309700.1	CAAT-box	CAAAT	116	5	-	common cis-acting element in promoter and enhancer regions
TraesCS2B02G309700.1	CAAT-box	CCAAT	160	5	+	common cis-acting element in promoter and enhancer regions
TraesCS2B02G309700.1	CAAT-box	CAAAT	183	5	-	common cis-acting element in promoter and enhancer regions
TraesCS2B02G309700.1	CAAT-box	TGCCAAC	188	7	-	common cis-acting element in promoter and enhancer regions
TraesCS2B02G309700.1	CAAT-box	TGCCAAC	330	7	+	common cis-acting element in promoter and enhancer regions
TraesCS2B02G309700.1	CAAT-box	CAAAT	583	5	+	common cis-acting element in promoter and enhancer regions
TraesCS2B02G309700.1	CAAT-box	CCAAT	725	5	+	common cis-acting element in promoter and enhancer regions
TraesCS2B02G309700.1	CAAT-box	CCAAT	737	5	-	common cis-acting element in promoter and enhancer regions
TraesCS2B02G309700.1	CAAT-box	CCAAT	833	5	-	common cis-acting element in promoter and enhancer regions
TraesCS2B02G309700.1	CAAT-box	CAAAT	862	5	-	common cis-acting element in promoter and enhancer regions
TraesCS2B02G309700.1	CAAT-box	CCAAT	1083	5	-	common cis-acting element in promoter and enhancer regions
TraesCS2B02G309700.1	CAAT-box	CAAAT	1225	5	-	common cis-acting element in promoter and enhancer regions
TraesCS2B02G309700.1	CAAT-box	CAAAT	1473	5	+	common cis-acting element in promoter and enhancer regions
TraesCS2B02G309700.1	CAAT-box	CAAAT	1550	5	-	common cis-acting element in promoter and enhancer regions
TraesCS2B02G309700.1	CAAT-box	CAAAT	1767	5	-	common cis-acting element in promoter and enhancer regions
TraesCS2B02G309700.1	CAAT-box	CCAAT	1986	5	+	common cis-acting element in promoter and enhancer regions
TraesCS2D02G075800.1	CAAT-box	CAAAT	10	5	+	common cis-acting element in promoter and enhancer regions
TraesCS2D02G075800.1	CAAT-box	CAAAT	124	5	+	common cis-acting element in promoter and enhancer regions
TraesCS2D02G075800.1	CAAT-box	CCAAT	169	5	+	common cis-acting element in promoter and enhancer regions
TraesCS2D02G075800.1	CAAT-box	CAAAT	212	5	-	common cis-acting element in promoter and enhancer regions
TraesCS2D02G075800.1	CAAT-box	CAAAT	288	5	-	common cis-acting element in promoter and enhancer regions
TraesCS2D02G075800.1	CAAT-box	CCAAT	633	5	+	common cis-acting element in promoter and enhancer regions
TraesCS2D02G075800.1	CAAT-box	CAAAT	903	5	-	common cis-acting element in promoter and enhancer regions
TraesCS2D02G075800.1	CAAT-box	CAAAT	961	5	-	common cis-acting element in promoter and enhancer regions
TraesCS2D02G075800.1	CAAT-box	CAAAT	1022	5	+	common cis-acting element in promoter and enhancer regions
TraesCS2D02G075800.1	CAAT-box	CAAAT	1052	5	-	common cis-acting element in promoter and enhancer regions
TraesCS2D02G075800.1	CAAT-box	CAAAT	1279	5	-	common cis-acting element in promoter and enhancer regions
TraesCS2D02G185200.1	CAAT-box	CCAAT	344	5	-	common cis-acting element in promoter and enhancer regions
TraesCS2D02G185200.1	CAAT-box	CCAAT	670	5	-	common cis-acting element in promoter and enhancer regions
TraesCS2D02G185200.1	CAAT-box	CAAAT	694	5	-	common cis-acting element in promoter and enhancer regions
TraesCS2D02G185200.1	CAAT-box	CAAAT	721	5	+	common cis-acting element in promoter and enhancer regions
TraesCS2D02G185200.1	CAAT-box	CAAAT	825	5	+	common cis-acting element in promoter and enhancer regions
TraesCS2D02G185200.1	CAAT-box	CCAAT	857	5	-	common cis-acting element in promoter and enhancer regions
TraesCS2D02G185200.1	CAAT-box	CAAAT	868	5	-	common cis-acting element in promoter and enhancer regions
TraesCS2D02G185200.1	CAAT-box	CCAAT	1071	5	-	common cis-acting element in promoter and enhancer regions
TraesCS2D02G185200.1	CAAT-box	CAAAT	1154	5	+	common cis-acting element in promoter and enhancer regions
TraesCS2D02G185200.1	CAAT-box	CAAAT	1181	5	-	common cis-acting element in promoter and enhancer regions
TraesCS2D02G185200.1	CAAT-box	CAAAT	1522	5	-	common cis-acting element in promoter and enhancer regions
TraesCS2D02G185200.1	CAAT-box	CAAAT	1560	5	-	common cis-acting element in promoter and enhancer regions
TraesCS2D02G185200.1	CAAT-box	CAAAT	1593	5	-	common cis-acting element in promoter and enhancer regions
TraesCS2D02G185200.1	CAAT-box	CAAAT	1604	5	+	common cis-acting element in promoter and enhancer regions
TraesCS2D02G185200.1	CAAT-box	CCCAATTT	1933	8	+	common cis-acting element in promoter and enhancer regions
TraesCS2D02G185200.1	CAAT-box	CCAAT	1934	5	+	common cis-acting element in promoter and enhancer regions
TraesCS2D02G291000.1	CAAT-box	CAAAT	101	5	-	common cis-acting element in promoter and enhancer regions
TraesCS2D02G291000.1	CAAT-box	CAAAT	220	5	+	common cis-acting element in promoter and enhancer regions
TraesCS2D02G291000.1	CAAT-box	CCAAT	776	5	-	common cis-acting element in promoter and enhancer regions
TraesCS2D02G291000.1	CAAT-box	CAAAT	943	5	+	common cis-acting element in promoter and enhancer regions
TraesCS2D02G291000.1	CAAT-box	CAAAT	987	5	+	common cis-acting element in promoter and enhancer regions
TraesCS2D02G291000.1	CAAT-box	CAAAT	1032	5	-	common cis-acting element in promoter and enhancer regions
TraesCS2D02G291000.1	CAAT-box	CCAAT	1392	5	+	common cis-acting element in promoter and enhancer regions
TraesCS2D02G291000.1	CAAT-box	CAAAT	1602	5	+	common cis-acting element in promoter and enhancer regions
TraesCS2D02G291000.1	CAAT-box	CCAAT	1938	5	+	common cis-acting element in promoter and enhancer regions
TraesCS2D02G291000.1	CAAT-box	CCAAT	1982	5	+	common cis-acting element in promoter and enhancer regions
TraesCS3A02G415200.1	CAAT-box	CAAAT	57	5	+	common cis-acting element in promoter and enhancer regions
TraesCS3A02G415200.1	CAAT-box	CAAAT	216	5	+	common cis-acting element in promoter and enhancer regions
TraesCS3A02G415200.1	CAAT-box	CCAAT	273	5	+	common cis-acting element in promoter and enhancer regions
TraesCS3A02G415200.1	CAAT-box	CCAAT	440	5	-	common cis-acting element in promoter and enhancer regions
TraesCS3A02G415200.1	CAAT-box	CAAAT	545	5	+	common cis-acting element in promoter and enhancer regions
TraesCS3A02G415200.1	CAAT-box	CAAAT	875	5	-	common cis-acting element in promoter and enhancer regions
TraesCS3A02G415200.1	CAAT-box	CAAAT	1570	5	+	common cis-acting element in promoter and enhancer regions
TraesCS3A02G415200.1	CAAT-box	CAAAT	1573	5	-	common cis-acting element in promoter and enhancer regions
TraesCS3A02G415200.1	CAAT-box	CAAAT	1657	5	+	common cis-acting element in promoter and enhancer regions
TraesCS3B02G318000.1	CAAT-box	CCAAT	111	5	-	common cis-acting element in promoter and enhancer regions
TraesCS3B02G318000.1	CAAT-box	CAAAT	219	5	-	common cis-acting element in promoter and enhancer regions
TraesCS3B02G318000.1	CAAT-box	CAAAT	278	5	-	common cis-acting element in promoter and enhancer regions
TraesCS3B02G318000.1	CAAT-box	CAAAT	348	5	-	common cis-acting element in promoter and enhancer regions
TraesCS3B02G318000.1	CAAT-box	CAAAT	412	5	-	common cis-acting element in promoter and enhancer regions
TraesCS3B02G318000.1	CAAT-box	CAAAT	813	5	+	common cis-acting element in promoter and enhancer regions
TraesCS3B02G318000.1	CAAT-box	CCAAT	872	5	+	common cis-acting element in promoter and enhancer regions
TraesCS3B02G318000.1	CAAT-box	CAAAT	952	5	+	common cis-acting element in promoter and enhancer regions
TraesCS3B02G318000.1	CAAT-box	CAAAT	1039	5	-	common cis-acting element in promoter and enhancer regions
TraesCS3B02G318000.1	CAAT-box	CCAAT	1076	5	-	common cis-acting element in promoter and enhancer regions
TraesCS3B02G318000.1	CAAT-box	CCAAT	1140	5	-	common cis-acting element in promoter and enhancer regions
TraesCS3B02G318000.1	CAAT-box	CCAAT	1183	5	-	common cis-acting element in promoter and enhancer regions
TraesCS3B02G318000.1	CAAT-box	CAAAT	1298	5	+	common cis-acting element in promoter and enhancer regions
TraesCS3B02G318000.1	CAAT-box	CAAAT	1511	5	-	common cis-acting element in promoter and enhancer regions
TraesCS3B02G318000.1	CAAT-box	CAAAT	1570	5	-	common cis-acting element in promoter and enhancer regions
TraesCS3B02G318000.1	CAAT-box	CAAAT	1660	5	+	common cis-acting element in promoter and enhancer regions
TraesCS3B02G318000.1	CAAT-box	CAAAT	1831	5	-	common cis-acting element in promoter and enhancer regions
TraesCS3B02G318000.1	CAAT-box	CAAAT	1969	5	+	common cis-acting element in promoter and enhancer regions
TraesCS3B02G450300.1	CAAT-box	CAAAT	231	5	+	common cis-acting element in promoter and enhancer regions
TraesCS3B02G450300.1	CAAT-box	CCAAT	410	5	+	common cis-acting element in promoter and enhancer regions
TraesCS3B02G450300.1	CAAT-box	TGCCAAC	463	7	+	common cis-acting element in promoter and enhancer regions
TraesCS3B02G450300.1	CAAT-box	TGCAAATCT	515	9	-	common cis-acting element in promoter and enhancer regions
TraesCS3B02G450300.1	CAAT-box	CAAAT	517	5	-	common cis-acting element in promoter and enhancer regions
TraesCS3B02G450300.1	CAAT-box	CCAAT	608	5	-	common cis-acting element in promoter and enhancer regions
TraesCS3B02G450300.1	CAAT-box	CAAAT	1282	5	-	common cis-acting element in promoter and enhancer regions
TraesCS3B02G450300.1	CAAT-box	CAAAT	1413	5	+	common cis-acting element in promoter and enhancer regions
TraesCS3B02G450300.1	CAAT-box	CCAAT	1416	5	-	common cis-acting element in promoter and enhancer regions
TraesCS3B02G450300.1	CAAT-box	CAAAT	1511	5	+	common cis-acting element in promoter and enhancer regions
TraesCS3B02G450300.1	CAAT-box	CCAAT	1712	5	+	common cis-acting element in promoter and enhancer regions
TraesCS3B02G450300.1	CAAT-box	CAAAT	1749	5	+	common cis-acting element in promoter and enhancer regions
TraesCS3B02G450400.1	CAAT-box	CAAAT	69	5	+	common cis-acting element in promoter and enhancer regions
TraesCS3B02G450400.1	CAAT-box	CAAAT	91	5	-	common cis-acting element in promoter and enhancer regions
TraesCS3B02G450400.1	CAAT-box	CCAAT	292	5	-	common cis-acting element in promoter and enhancer regions
TraesCS3B02G450400.1	CAAT-box	CAAAT	308	5	+	common cis-acting element in promoter and enhancer regions
TraesCS3B02G450400.1	CAAT-box	CAAAT	1109	5	+	common cis-acting element in promoter and enhancer regions
TraesCS3B02G450400.1	CAAT-box	CCAAT	1340	5	+	common cis-acting element in promoter and enhancer regions
TraesCS3B02G450400.1	CAAT-box	CCAAT	1638	5	-	common cis-acting element in promoter and enhancer regions
TraesCS3B02G450400.1	CAAT-box	CAAAT	1958	5	-	common cis-acting element in promoter and enhancer regions
TraesCS3D02G410300.2	CAAT-box	CCAAT	412	5	-	common cis-acting element in promoter and enhancer regions
TraesCS3D02G410300.2	CAAT-box	CAAAT	553	5	+	common cis-acting element in promoter and enhancer regions
TraesCS3D02G410300.2	CAAT-box	CAAAT	638	5	-	common cis-acting element in promoter and enhancer regions
TraesCS3D02G410300.2	CAAT-box	CAAAT	835	5	-	common cis-acting element in promoter and enhancer regions
TraesCS3D02G410300.2	CAAT-box	CAAAT	1576	5	+	common cis-acting element in promoter and enhancer regions
TraesCS3D02G410300.2	CAAT-box	CAAAT	1579	5	-	common cis-acting element in promoter and enhancer regions
TraesCS3D02G410300.2	CAAT-box	CAAAT	1663	5	+	common cis-acting element in promoter and enhancer regions
TraesCS3D02G410300.2	CAAT-box	CAAAT	1673	5	-	common cis-acting element in promoter and enhancer regions
TraesCS3D02G410400.1	CAAT-box	CCAAT	90	5	-	common cis-acting element in promoter and enhancer regions
TraesCS3D02G410400.1	CAAT-box	CCAAT	136	5	+	common cis-acting element in promoter and enhancer regions
TraesCS3D02G410400.1	CAAT-box	CAAAT	186	5	+	common cis-acting element in promoter and enhancer regions
TraesCS3D02G410400.1	CAAT-box	CCAAT	412	5	+	common cis-acting element in promoter and enhancer regions
TraesCS3D02G410400.1	CAAT-box	CAAAT	596	5	-	common cis-acting element in promoter and enhancer regions
TraesCS3D02G410400.1	CAAT-box	CAAAT	780	5	+	common cis-acting element in promoter and enhancer regions
TraesCS3D02G410400.1	CAAT-box	CAAAT	984	5	-	common cis-acting element in promoter and enhancer regions
TraesCS3D02G410400.1	CAAT-box	CAAAT	1322	5	-	common cis-acting element in promoter and enhancer regions
TraesCS3D02G410400.1	CAAT-box	CAAAT	1350	5	+	common cis-acting element in promoter and enhancer regions
TraesCS3D02G410400.1	CAAT-box	CAAAT	1958	5	-	common cis-acting element in promoter and enhancer regions
TraesCS3D02G422300.1	CAAT-box	CAAAT	131	5	+	common cis-acting element in promoter and enhancer regions
TraesCS3D02G422300.1	CAAT-box	CAAAT	287	5	+	common cis-acting element in promoter and enhancer regions
TraesCS3D02G422300.1	CAAT-box	CAAAT	295	5	+	common cis-acting element in promoter and enhancer regions
TraesCS3D02G422300.1	CAAT-box	CAAAT	338	5	+	common cis-acting element in promoter and enhancer regions
TraesCS3D02G422300.1	CAAT-box	CAAAT	392	5	+	common cis-acting element in promoter and enhancer regions
TraesCS3D02G422300.1	CAAT-box	CAAAT	422	5	+	common cis-acting element in promoter and enhancer regions
TraesCS3D02G422300.1	CAAT-box	CAAAT	782	5	-	common cis-acting element in promoter and enhancer regions
TraesCS3D02G422300.1	CAAT-box	CAAAT	904	5	-	common cis-acting element in promoter and enhancer regions
TraesCS3D02G422300.1	CAAT-box	CAAAT	934	5	+	common cis-acting element in promoter and enhancer regions
TraesCS3D02G422300.1	CAAT-box	TGCCAAC	1337	7	+	common cis-acting element in promoter and enhancer regions
TraesCS3D02G422300.1	CAAT-box	CAAAT	1585	5	+	common cis-acting element in promoter and enhancer regions
TraesCS3D02G422300.1	CAAT-box	CCAAT	1656	5	-	common cis-acting element in promoter and enhancer regions
TraesCS3D02G422300.1	CAAT-box	CAAAT	1734	5	-	common cis-acting element in promoter and enhancer regions
TraesCS3D02G422300.1	CAAT-box	CAAAT	1786	5	-	common cis-acting element in promoter and enhancer regions
TraesCS3D02G422300.1	CAAT-box	CAAAT	1821	5	+	common cis-acting element in promoter and enhancer regions
TraesCS4A02G213200.1	CAAT-box	CCAAT	16	5	+	common cis-acting element in promoter and enhancer regions
TraesCS4A02G213200.1	CAAT-box	CCAAT	773	5	+	common cis-acting element in promoter and enhancer regions
TraesCS4A02G213200.1	CAAT-box	CAAAT	831	5	+	common cis-acting element in promoter and enhancer regions
TraesCS4A02G213200.1	CAAT-box	CAAAT	935	5	+	common cis-acting element in promoter and enhancer regions
TraesCS4A02G213200.1	CAAT-box	CCAAT	1016	5	-	common cis-acting element in promoter and enhancer regions
TraesCS4A02G213200.1	CAAT-box	CAAAT	1062	5	-	common cis-acting element in promoter and enhancer regions
TraesCS4A02G213200.1	CAAT-box	CAAAT	1070	5	-	common cis-acting element in promoter and enhancer regions
TraesCS4A02G213200.1	CAAT-box	CAAAT	1283	5	-	common cis-acting element in promoter and enhancer regions
TraesCS4A02G213200.1	CAAT-box	TGCCAAC	1780	7	-	common cis-acting element in promoter and enhancer regions
TraesCS4B02G102600.1	CAAT-box	CAAAT	33	5	-	common cis-acting element in promoter and enhancer regions
TraesCS4B02G102600.1	CAAT-box	CCAAT	100	5	+	common cis-acting element in promoter and enhancer regions
TraesCS4B02G102600.1	CAAT-box	CAAAT	141	5	+	common cis-acting element in promoter and enhancer regions
TraesCS4B02G102600.1	CAAT-box	CAAAT	238	5	+	common cis-acting element in promoter and enhancer regions
TraesCS4B02G102600.1	CAAT-box	CCAAT	264	5	-	common cis-acting element in promoter and enhancer regions
TraesCS4B02G102600.1	CAAT-box	CCAAT	457	5	-	common cis-acting element in promoter and enhancer regions
TraesCS4B02G102600.1	CAAT-box	TGCCAAC	800	7	-	common cis-acting element in promoter and enhancer regions
TraesCS4B02G102600.1	CAAT-box	CAAAT	810	5	-	common cis-acting element in promoter and enhancer regions
TraesCS4B02G102600.1	CAAT-box	CCAAT	1390	5	+	common cis-acting element in promoter and enhancer regions
TraesCS4B02G102600.1	CAAT-box	CAAAT	1724	5	-	common cis-acting element in promoter and enhancer regions
TraesCS4D02G100000.1	CAAT-box	CAAAT	193	5	+	common cis-acting element in promoter and enhancer regions
TraesCS4D02G100000.1	CAAT-box	CAAAT	225	5	-	common cis-acting element in promoter and enhancer regions
TraesCS4D02G100000.1	CAAT-box	TGCCAAC	889	7	+	common cis-acting element in promoter and enhancer regions
TraesCS4D02G100000.1	CAAT-box	CAAAT	1080	5	+	common cis-acting element in promoter and enhancer regions
TraesCS4D02G100000.1	CAAT-box	CAAAT	1708	5	-	common cis-acting element in promoter and enhancer regions
TraesCS5A02G065300.1	CAAT-box	CAAAT	232	5	-	common cis-acting element in promoter and enhancer regions
TraesCS5A02G065300.1	CAAT-box	CAACCAACTCC	910	10	-	common cis-acting element in promoter and enhancer regions
TraesCS5A02G065300.1	CAAT-box	CAAAT	912	5	-	common cis-acting element in promoter and enhancer regions
TraesCS5A02G065300.1	CAAT-box	CCAAT	1018	5	-	common cis-acting element in promoter and enhancer regions
TraesCS5A02G065300.1	CAAT-box	CCAAT	1215	5	-	common cis-acting element in promoter and enhancer regions
TraesCS5A02G065300.1	CAAT-box	CAAAT	1230	5	-	common cis-acting element in promoter and enhancer regions
TraesCS5A02G065300.1	CAAT-box	CCAAT	1346	5	-	common cis-acting element in promoter and enhancer regions
TraesCS5A02G065300.1	CAAT-box	CAAAT	1608	5	+	common cis-acting element in promoter and enhancer regions
TraesCS5A02G065300.1	CAAT-box	CAAAT	1841	5	-	common cis-acting element in promoter and enhancer regions
TraesCS5A02G114700.3	CAAT-box	CAAAT	242	5	-	common cis-acting element in promoter and enhancer regions
TraesCS5A02G114700.3	CAAT-box	CCAAT	646	5	+	common cis-acting element in promoter and enhancer regions
TraesCS5A02G114700.3	CAAT-box	CAAAT	742	5	-	common cis-acting element in promoter and enhancer regions
TraesCS5A02G114700.3	CAAT-box	CAAAT	955	5	+	common cis-acting element in promoter and enhancer regions
TraesCS5A02G114700.3	CAAT-box	CAAAT	1081	5	-	common cis-acting element in promoter and enhancer regions
TraesCS5A02G114700.3	CAAT-box	CCAAT	1113	5	+	common cis-acting element in promoter and enhancer regions
TraesCS5A02G114700.3	CAAT-box	CAAAT	1226	5	+	common cis-acting element in promoter and enhancer regions
TraesCS5A02G114700.3	CAAT-box	CAAAT	1315	5	-	common cis-acting element in promoter and enhancer regions
TraesCS5A02G114700.3	CAAT-box	CAAAT	1435	5	+	common cis-acting element in promoter and enhancer regions
TraesCS5A02G114700.3	CAAT-box	CCAAT	1508	5	+	common cis-acting element in promoter and enhancer regions
TraesCS5A02G114700.3	CAAT-box	CCAAT	1543	5	+	common cis-acting element in promoter and enhancer regions
TraesCS5A02G114700.3	CAAT-box	CCAAT	1554	5	+	common cis-acting element in promoter and enhancer regions
TraesCS5A02G114700.3	CAAT-box	CAAAT	1583	5	+	common cis-acting element in promoter and enhancer regions
TraesCS5A02G114700.3	CAAT-box	CCAAT	1900	5	-	common cis-acting element in promoter and enhancer regions
TraesCS5A02G119300.2	CAAT-box	CAAAT	111	5	+	common cis-acting element in promoter and enhancer regions
TraesCS5A02G119300.2	CAAT-box	CAAAT	399	5	+	common cis-acting element in promoter and enhancer regions
TraesCS5A02G119300.2	CAAT-box	CAAAT	609	5	+	common cis-acting element in promoter and enhancer regions
TraesCS5A02G119300.2	CAAT-box	CAAAT	833	5	-	common cis-acting element in promoter and enhancer regions
TraesCS5A02G119300.2	CAAT-box	CAAAT	964	5	-	common cis-acting element in promoter and enhancer regions
TraesCS5A02G119300.2	CAAT-box	CCAAT	1052	5	-	common cis-acting element in promoter and enhancer regions
TraesCS5A02G119300.2	CAAT-box	CAAAT	1154	5	-	common cis-acting element in promoter and enhancer regions
TraesCS5A02G119300.2	CAAT-box	CAAAT	1393	5	+	common cis-acting element in promoter and enhancer regions
TraesCS5A02G119300.2	CAAT-box	CAAAT	1446	5	+	common cis-acting element in promoter and enhancer regions
TraesCS5A02G119300.2	CAAT-box	CCAAT	1452	5	+	common cis-acting element in promoter and enhancer regions
TraesCS5A02G119300.2	CAAT-box	CCAAT	1474	5	+	common cis-acting element in promoter and enhancer regions
TraesCS5A02G119300.2	CAAT-box	CCAAT	1495	5	+	common cis-acting element in promoter and enhancer regions
TraesCS5A02G119300.2	CAAT-box	CCAAT	1501	5	+	common cis-acting element in promoter and enhancer regions
TraesCS5A02G119300.2	CAAT-box	CCAAT	1808	5	+	common cis-acting element in promoter and enhancer regions
TraesCS5A02G295000.1	CAAT-box	CCAAT	60	5	-	common cis-acting element in promoter and enhancer regions
TraesCS5A02G295000.1	CAAT-box	CAAAT	125	5	-	common cis-acting element in promoter and enhancer regions
TraesCS5A02G295000.1	CAAT-box	CAAAT	164	5	-	common cis-acting element in promoter and enhancer regions
TraesCS5A02G295000.1	CAAT-box	CAAAT	456	5	+	common cis-acting element in promoter and enhancer regions
TraesCS5A02G295000.1	CAAT-box	CAAAT	479	5	-	common cis-acting element in promoter and enhancer regions
TraesCS5A02G295000.1	CAAT-box	CAAAT	539	5	-	common cis-acting element in promoter and enhancer regions
TraesCS5A02G295000.1	CAAT-box	CCAAT	563	5	-	common cis-acting element in promoter and enhancer regions
TraesCS5A02G295000.1	CAAT-box	CAAAT	890	5	-	common cis-acting element in promoter and enhancer regions
TraesCS5A02G295000.1	CAAT-box	CCAAT	1069	5	-	common cis-acting element in promoter and enhancer regions
TraesCS5A02G295000.1	CAAT-box	CCAAT	1109	5	+	common cis-acting element in promoter and enhancer regions
TraesCS5A02G295000.1	CAAT-box	CCAAT	1145	5	-	common cis-acting element in promoter and enhancer regions
TraesCS5A02G295000.1	CAAT-box	CCCAATTT	1319	8	-	common cis-acting element in promoter and enhancer regions
TraesCS5A02G295000.1	CAAT-box	CCAAT	1321	5	-	common cis-acting element in promoter and enhancer regions
TraesCS5A02G295000.1	CAAT-box	CAAAT	1391	5	+	common cis-acting element in promoter and enhancer regions
TraesCS5A02G295000.1	CAAT-box	CAAAT	1509	5	+	common cis-acting element in promoter and enhancer regions
TraesCS5A02G295000.1	CAAT-box	CCAAT	1850	5	-	common cis-acting element in promoter and enhancer regions
TraesCS5B02G072100.1	CAAT-box	CCAAT	553	5	+	common cis-acting element in promoter and enhancer regions
TraesCS5B02G072100.1	CAAT-box	CAAAT	728	5	-	common cis-acting element in promoter and enhancer regions
TraesCS5B02G072100.1	CAAT-box	CAACCAACTCC	861	10	-	common cis-acting element in promoter and enhancer regions
TraesCS5B02G072100.1	CAAT-box	CAAAT	863	5	-	common cis-acting element in promoter and enhancer regions
TraesCS5B02G072100.1	CAAT-box	CCAAT	967	5	-	common cis-acting element in promoter and enhancer regions
TraesCS5B02G072100.1	CAAT-box	CAAAT	1178	5	-	common cis-acting element in promoter and enhancer regions
TraesCS5B02G072100.1	CAAT-box	CAAAT	1258	5	-	common cis-acting element in promoter and enhancer regions
TraesCS5B02G072100.1	CAAT-box	CAAAT	1554	5	+	common cis-acting element in promoter and enhancer regions
TraesCS5B02G121300.1	CAAT-box	CCAAT	890	5	-	common cis-acting element in promoter and enhancer regions
TraesCS5B02G121300.1	CAAT-box	CAAAT	969	5	-	common cis-acting element in promoter and enhancer regions
TraesCS5B02G121300.1	CAAT-box	CCAAT	990	5	+	common cis-acting element in promoter and enhancer regions
TraesCS5B02G121300.1	CAAT-box	CCAAT	1103	5	-	common cis-acting element in promoter and enhancer regions
TraesCS5B02G121300.1	CAAT-box	CAAAT	1247	5	+	common cis-acting element in promoter and enhancer regions
TraesCS5B02G121300.1	CAAT-box	CAAAT	1250	5	-	common cis-acting element in promoter and enhancer regions
TraesCS5B02G121300.1	CAAT-box	CAAAT	1276	5	+	common cis-acting element in promoter and enhancer regions
TraesCS5B02G121300.1	CAAT-box	CAAAT	1383	5	+	common cis-acting element in promoter and enhancer regions
TraesCS5B02G121300.1	CAAT-box	CCAAT	1440	5	+	common cis-acting element in promoter and enhancer regions
TraesCS5B02G121300.1	CAAT-box	CCAAT	1462	5	+	common cis-acting element in promoter and enhancer regions
TraesCS5B02G121300.1	CAAT-box	CCAAT	1483	5	+	common cis-acting element in promoter and enhancer regions
TraesCS5B02G121300.1	CAAT-box	CCAAT	1489	5	+	common cis-acting element in promoter and enhancer regions
TraesCS5D02G076100.1	CAAT-box	CAAAT	69	5	+	common cis-acting element in promoter and enhancer regions
TraesCS5D02G076100.1	CAAT-box	CCAAT	141	5	+	common cis-acting element in promoter and enhancer regions
TraesCS5D02G076100.1	CAAT-box	TGCCAAC	892	7	+	common cis-acting element in promoter and enhancer regions
TraesCS5D02G076100.1	CAAT-box	CAAAT	932	5	-	common cis-acting element in promoter and enhancer regions
TraesCS5D02G076100.1	CAAT-box	CAAAT	1698	5	-	common cis-acting element in promoter and enhancer regions
TraesCS5D02G124700.1	CAAT-box	CAAAT	341	5	-	common cis-acting element in promoter and enhancer regions
TraesCS5D02G124700.1	CAAT-box	CAAAT	423	5	+	common cis-acting element in promoter and enhancer regions
TraesCS5D02G124700.1	CAAT-box	CAAAT	441	5	+	common cis-acting element in promoter and enhancer regions
TraesCS5D02G124700.1	CAAT-box	CAAAT	459	5	+	common cis-acting element in promoter and enhancer regions
TraesCS5D02G124700.1	CAAT-box	CAAAT	462	5	-	common cis-acting element in promoter and enhancer regions
TraesCS5D02G124700.1	CAAT-box	CAAAT	483	5	+	common cis-acting element in promoter and enhancer regions
TraesCS5D02G124700.1	CAAT-box	CCAAT	1584	5	+	common cis-acting element in promoter and enhancer regions
TraesCS5D02G124700.1	CAAT-box	CAAAT	1734	5	+	common cis-acting element in promoter and enhancer regions
TraesCS5D02G124700.1	CAAT-box	CAAAT	1755	5	-	common cis-acting element in promoter and enhancer regions
TraesCS5D02G124700.1	CAAT-box	CAAAT	1773	5	-	common cis-acting element in promoter and enhancer regions
TraesCS5D02G126600.1	CAAT-box	CAAAT	132	5	+	common cis-acting element in promoter and enhancer regions
TraesCS5D02G126600.1	CAAT-box	CAAAT	417	5	+	common cis-acting element in promoter and enhancer regions
TraesCS5D02G126600.1	CAAT-box	CAAAT	837	5	-	common cis-acting element in promoter and enhancer regions
TraesCS5D02G126600.1	CAAT-box	CAAAT	853	5	-	common cis-acting element in promoter and enhancer regions
TraesCS5D02G126600.1	CAAT-box	CAAAT	860	5	+	common cis-acting element in promoter and enhancer regions
TraesCS5D02G126600.1	CAAT-box	CAAAT	967	5	-	common cis-acting element in promoter and enhancer regions
TraesCS5D02G126600.1	CAAT-box	CCAAT	1055	5	-	common cis-acting element in promoter and enhancer regions
TraesCS5D02G126600.1	CAAT-box	CAAAT	1157	5	-	common cis-acting element in promoter and enhancer regions
TraesCS5D02G126600.1	CAAT-box	CAAAT	1396	5	+	common cis-acting element in promoter and enhancer regions
TraesCS5D02G126600.1	CAAT-box	CCAAT	1461	5	+	common cis-acting element in promoter and enhancer regions
TraesCS5D02G126600.1	CAAT-box	CCAAT	1483	5	+	common cis-acting element in promoter and enhancer regions
TraesCS5D02G126600.1	CAAT-box	CCAAT	1504	5	+	common cis-acting element in promoter and enhancer regions
TraesCS5D02G126600.1	CAAT-box	CCAAT	1510	5	+	common cis-acting element in promoter and enhancer regions
TraesCS5D02G302400.1	CAAT-box	CCAAT	127	5	+	common cis-acting element in promoter and enhancer regions
TraesCS5D02G302400.1	CAAT-box	CCAAT	276	5	+	common cis-acting element in promoter and enhancer regions
TraesCS5D02G302400.1	CAAT-box	CAAAT	307	5	+	common cis-acting element in promoter and enhancer regions
TraesCS5D02G302400.1	CAAT-box	CCAAT	961	5	+	common cis-acting element in promoter and enhancer regions
TraesCS5D02G302400.1	CAAT-box	CCAAT	977	5	-	common cis-acting element in promoter and enhancer regions
TraesCS5D02G302400.1	CAAT-box	CCAAT	1007	5	+	common cis-acting element in promoter and enhancer regions
TraesCS5D02G302400.1	CAAT-box	CCAAT	1850	5	-	common cis-acting element in promoter and enhancer regions
TraesCS6A02G181100.1	CAAT-box	CAAAT	45	5	+	common cis-acting element in promoter and enhancer regions
TraesCS6A02G181100.1	CAAT-box	CAAAT	62	5	+	common cis-acting element in promoter and enhancer regions
TraesCS6A02G181100.1	CAAT-box	CAAAT	163	5	+	common cis-acting element in promoter and enhancer regions
TraesCS6A02G181100.1	CAAT-box	CCAAT	234	5	-	common cis-acting element in promoter and enhancer regions
TraesCS6A02G181100.1	CAAT-box	CAAAT	466	5	+	common cis-acting element in promoter and enhancer regions
TraesCS6A02G181100.1	CAAT-box	CAAAT	469	5	-	common cis-acting element in promoter and enhancer regions
TraesCS6A02G181100.1	CAAT-box	CAAAT	802	5	+	common cis-acting element in promoter and enhancer regions
TraesCS6A02G181100.1	CAAT-box	CCAAT	862	5	-	common cis-acting element in promoter and enhancer regions
TraesCS6A02G181100.1	CAAT-box	CAAAT	1401	5	-	common cis-acting element in promoter and enhancer regions
TraesCS6A02G181100.1	CAAT-box	CAAAT	1472	5	-	common cis-acting element in promoter and enhancer regions
TraesCS6A02G181100.1	CAAT-box	CCAAT	1678	5	+	common cis-acting element in promoter and enhancer regions
TraesCS6A02G181100.1	CAAT-box	CAAAT	1974	5	-	common cis-acting element in promoter and enhancer regions
TraesCS6A02G184100.2	CAAT-box	CCAAT	23	5	+	common cis-acting element in promoter and enhancer regions
TraesCS6A02G184100.2	CAAT-box	CAAAT	78	5	+	common cis-acting element in promoter and enhancer regions
TraesCS6A02G184100.2	CAAT-box	CAAAT	349	5	-	common cis-acting element in promoter and enhancer regions
TraesCS6A02G184100.2	CAAT-box	CAAAT	452	5	-	common cis-acting element in promoter and enhancer regions
TraesCS6A02G184100.2	CAAT-box	CAAAT	622	5	-	common cis-acting element in promoter and enhancer regions
TraesCS6A02G184100.2	CAAT-box	CAAAT	643	5	-	common cis-acting element in promoter and enhancer regions
TraesCS6A02G184100.2	CAAT-box	CCAAT	701	5	-	common cis-acting element in promoter and enhancer regions
TraesCS6A02G184100.2	CAAT-box	CAAAT	713	5	-	common cis-acting element in promoter and enhancer regions
TraesCS6A02G184100.2	CAAT-box	CAAAT	841	5	-	common cis-acting element in promoter and enhancer regions
TraesCS6A02G184100.2	CAAT-box	CAAAT	1077	5	+	common cis-acting element in promoter and enhancer regions
TraesCS6A02G184100.2	CAAT-box	CAAAT	1762	5	-	common cis-acting element in promoter and enhancer regions
TraesCS6B02G210200.1	CAAT-box	CAAAT	63	5	+	common cis-acting element in promoter and enhancer regions
TraesCS6B02G210200.1	CAAT-box	CAAAT	80	5	+	common cis-acting element in promoter and enhancer regions
TraesCS6B02G210200.1	CAAT-box	CAAAT	182	5	+	common cis-acting element in promoter and enhancer regions
TraesCS6B02G210200.1	CAAT-box	CCAAT	253	5	-	common cis-acting element in promoter and enhancer regions
TraesCS6B02G210200.1	CAAT-box	CAAAT	483	5	+	common cis-acting element in promoter and enhancer regions
TraesCS6B02G210200.1	CAAT-box	CCAAT	880	5	-	common cis-acting element in promoter and enhancer regions
TraesCS6B02G210200.1	CAAT-box	CCAAT	1161	5	-	common cis-acting element in promoter and enhancer regions
TraesCS6B02G210200.1	CAAT-box	CAAAT	1420	5	-	common cis-acting element in promoter and enhancer regions
TraesCS6B02G210200.1	CAAT-box	CAAAT	1650	5	-	common cis-acting element in promoter and enhancer regions
TraesCS6B02G210200.1	CAAT-box	CCAAT	1699	5	+	common cis-acting element in promoter and enhancer regions
TraesCS6B02G210200.1	CAAT-box	CAAAT	1978	5	-	common cis-acting element in promoter and enhancer regions
TraesCS6B02G212600.3	CAAT-box	CAAAT	4	5	-	common cis-acting element in promoter and enhancer regions
TraesCS6B02G212600.3	CAAT-box	CAAAT	29	5	-	common cis-acting element in promoter and enhancer regions
TraesCS6B02G212600.3	CAAT-box	CAAAT	128	5	+	common cis-acting element in promoter and enhancer regions
TraesCS6B02G212600.3	CAAT-box	CAAAT	172	5	-	common cis-acting element in promoter and enhancer regions
TraesCS6B02G212600.3	CAAT-box	CCAAT	331	5	+	common cis-acting element in promoter and enhancer regions
TraesCS6B02G212600.3	CAAT-box	CCAAT	435	5	+	common cis-acting element in promoter and enhancer regions
TraesCS6B02G212600.3	CAAT-box	CCAAT	438	5	-	common cis-acting element in promoter and enhancer regions
TraesCS6B02G212600.3	CAAT-box	CCAAT	587	5	-	common cis-acting element in promoter and enhancer regions
TraesCS6B02G212600.3	CAAT-box	CCAAT	620	5	-	common cis-acting element in promoter and enhancer regions
TraesCS6B02G212600.3	CAAT-box	CCAAT	654	5	-	common cis-acting element in promoter and enhancer regions
TraesCS6B02G212600.3	CAAT-box	CCAAT	773	5	+	common cis-acting element in promoter and enhancer regions
TraesCS6B02G212600.3	CAAT-box	CCAAT	781	5	-	common cis-acting element in promoter and enhancer regions
TraesCS6B02G212600.3	CAAT-box	CCAAT	823	5	+	common cis-acting element in promoter and enhancer regions
TraesCS6B02G212600.3	CAAT-box	CCAAT	843	5	+	common cis-acting element in promoter and enhancer regions
TraesCS6B02G212600.3	CAAT-box	CAAAT	863	5	-	common cis-acting element in promoter and enhancer regions
TraesCS6B02G212600.3	CAAT-box	CCAAT	875	5	+	common cis-acting element in promoter and enhancer regions
TraesCS6B02G212600.3	CAAT-box	CCAAT	966	5	+	common cis-acting element in promoter and enhancer regions
TraesCS6B02G212600.3	CAAT-box	CAAAT	989	5	+	common cis-acting element in promoter and enhancer regions
TraesCS6B02G212600.3	CAAT-box	CCAAT	1026	5	-	common cis-acting element in promoter and enhancer regions
TraesCS6B02G212600.3	CAAT-box	CAACCAACTCC	1061	10	+	common cis-acting element in promoter and enhancer regions
TraesCS6B02G212600.3	CAAT-box	CCAAT	1072	5	-	common cis-acting element in promoter and enhancer regions
TraesCS6B02G212600.3	CAAT-box	CAAAT	1078	5	+	common cis-acting element in promoter and enhancer regions
TraesCS6B02G212600.3	CAAT-box	CAAAT	1098	5	+	common cis-acting element in promoter and enhancer regions
TraesCS6B02G212600.3	CAAT-box	CCAAT	1101	5	-	common cis-acting element in promoter and enhancer regions
TraesCS6B02G212600.3	CAAT-box	CAAAT	1322	5	+	common cis-acting element in promoter and enhancer regions
TraesCS6B02G212600.3	CAAT-box	CAAAT	1425	5	+	common cis-acting element in promoter and enhancer regions
TraesCS6B02G212600.3	CAAT-box	CAAAT	1773	5	+	common cis-acting element in promoter and enhancer regions
TraesCS6B02G212600.3	CAAT-box	CAAAT	1792	5	-	common cis-acting element in promoter and enhancer regions
TraesCS6D02G168400.1	CAAT-box	TGCCAAC	320	7	-	common cis-acting element in promoter and enhancer regions
TraesCS6D02G168400.1	CAAT-box	CAAAT	762	5	+	common cis-acting element in promoter and enhancer regions
TraesCS6D02G168400.1	CAAT-box	CCAAT	925	5	+	common cis-acting element in promoter and enhancer regions
TraesCS6D02G168400.1	CAAT-box	CAAAT	1132	5	+	common cis-acting element in promoter and enhancer regions
TraesCS6D02G168400.1	CAAT-box	CCAAT	1135	5	-	common cis-acting element in promoter and enhancer regions
TraesCS6D02G168400.1	CAAT-box	CCAAT	1186	5	+	common cis-acting element in promoter and enhancer regions
TraesCS6D02G168400.1	CAAT-box	CCAAT	1286	5	+	common cis-acting element in promoter and enhancer regions
TraesCS6D02G168400.1	CAAT-box	CAAAT	1633	5	-	common cis-acting element in promoter and enhancer regions
TraesCS6D02G168400.1	CAAT-box	CAAAT	1968	5	-	common cis-acting element in promoter and enhancer regions
TraesCS6D02G171000.1	CAAT-box	CAAAT	24	5	+	common cis-acting element in promoter and enhancer regions
TraesCS6D02G171000.1	CAAT-box	CCAAT	153	5	-	common cis-acting element in promoter and enhancer regions
TraesCS6D02G171000.1	CAAT-box	CCAAT	337	5	-	common cis-acting element in promoter and enhancer regions
TraesCS6D02G171000.1	CAAT-box	CCAAT	583	5	-	common cis-acting element in promoter and enhancer regions
TraesCS6D02G171000.1	CAAT-box	CAAAT	728	5	-	common cis-acting element in promoter and enhancer regions
TraesCS6D02G171000.1	CAAT-box	CAAAT	826	5	-	common cis-acting element in promoter and enhancer regions
TraesCS6D02G171000.1	CAAT-box	CAAAT	933	5	-	common cis-acting element in promoter and enhancer regions
TraesCS6D02G171000.1	CAAT-box	CCAAT	1370	5	-	common cis-acting element in promoter and enhancer regions
TraesCS6D02G171000.1	CAAT-box	CCAAT	1549	5	-	common cis-acting element in promoter and enhancer regions
TraesCS6D02G171000.1	CAAT-box	CAAAT	1877	5	-	common cis-acting element in promoter and enhancer regions
TraesCS7A02G362600.1	CAAT-box	CAAAT	92	5	+	common cis-acting element in promoter and enhancer regions
TraesCS7A02G362600.1	CAAT-box	CAAAT	196	5	+	common cis-acting element in promoter and enhancer regions
TraesCS7A02G362600.1	CAAT-box	CCAAT	251	5	+	common cis-acting element in promoter and enhancer regions
TraesCS7A02G362600.1	CAAT-box	CAAAT	388	5	+	common cis-acting element in promoter and enhancer regions
TraesCS7A02G362600.1	CAAT-box	CAAAT	449	5	+	common cis-acting element in promoter and enhancer regions
TraesCS7A02G362600.1	CAAT-box	CAAAT	1456	5	+	common cis-acting element in promoter and enhancer regions
TraesCS7A02G362600.1	CAAT-box	CCAAT	1662	5	-	common cis-acting element in promoter and enhancer regions
TraesCS7A02G362600.1	CAAT-box	CAAAT	1971	5	+	common cis-acting element in promoter and enhancer regions
TraesCS7A02G365600.3	CAAT-box	CAAAT	1	5	-	common cis-acting element in promoter and enhancer regions
TraesCS7A02G365600.3	CAAT-box	CAAAT	72	5	+	common cis-acting element in promoter and enhancer regions
TraesCS7A02G365600.3	CAAT-box	CAAAT	149	5	-	common cis-acting element in promoter and enhancer regions
TraesCS7A02G365600.3	CAAT-box	CAAAT	195	5	-	common cis-acting element in promoter and enhancer regions
TraesCS7A02G365600.3	CAAT-box	CCAAT	224	5	+	common cis-acting element in promoter and enhancer regions
TraesCS7A02G365600.3	CAAT-box	CAAAT	239	5	+	common cis-acting element in promoter and enhancer regions
TraesCS7A02G365600.3	CAAT-box	CCAAT	251	5	+	common cis-acting element in promoter and enhancer regions
TraesCS7A02G365600.3	CAAT-box	CAAAT	330	5	+	common cis-acting element in promoter and enhancer regions
TraesCS7A02G365600.3	CAAT-box	CAAAT	408	5	+	common cis-acting element in promoter and enhancer regions
TraesCS7A02G365600.3	CAAT-box	CAAAT	490	5	-	common cis-acting element in promoter and enhancer regions
TraesCS7A02G365600.3	CAAT-box	TGCAAATCT	714	9	+	common cis-acting element in promoter and enhancer regions
TraesCS7A02G365600.3	CAAT-box	CAAAT	716	5	+	common cis-acting element in promoter and enhancer regions
TraesCS7A02G365600.3	CAAT-box	CAAAT	1081	5	-	common cis-acting element in promoter and enhancer regions
TraesCS7A02G365600.3	CAAT-box	CAAAT	1554	5	-	common cis-acting element in promoter and enhancer regions
TraesCS7A02G365600.3	CAAT-box	CAAAT	1672	5	+	common cis-acting element in promoter and enhancer regions
TraesCS7A02G365600.3	CAAT-box	CCAAT	1711	5	+	common cis-acting element in promoter and enhancer regions
TraesCS7A02G365600.3	CAAT-box	CAAAT	1731	5	-	common cis-acting element in promoter and enhancer regions
TraesCS7A02G365600.3	CAAT-box	CAAAT	1982	5	+	common cis-acting element in promoter and enhancer regions
TraesCS7D02G356800.1	CAAT-box	CAAAT	471	5	-	common cis-acting element in promoter and enhancer regions
TraesCS7D02G356800.1	CAAT-box	CCAAT	842	5	-	common cis-acting element in promoter and enhancer regions
TraesCS7D02G356800.1	CAAT-box	CCAAT	1013	5	-	common cis-acting element in promoter and enhancer regions
TraesCS7D02G356800.1	CAAT-box	CAAAT	1026	5	+	common cis-acting element in promoter and enhancer regions
TraesCS7D02G356800.1	CAAT-box	CAAAT	1076	5	-	common cis-acting element in promoter and enhancer regions
TraesCS7D02G356800.1	CAAT-box	CAAAT	1081	5	+	common cis-acting element in promoter and enhancer regions
TraesCS7D02G356800.1	CAAT-box	CCAAT	1232	5	-	common cis-acting element in promoter and enhancer regions
TraesCS7D02G356800.1	CAAT-box	CAAAT	1257	5	-	common cis-acting element in promoter and enhancer regions
TraesCS7D02G356800.1	CAAT-box	CAAAT	1398	5	-	common cis-acting element in promoter and enhancer regions
TraesCS7D02G356800.1	CAAT-box	CCAAT	1561	5	-	common cis-acting element in promoter and enhancer regions
TraesCS7D02G356800.1	CAAT-box	CAAAT	1718	5	+	common cis-acting element in promoter and enhancer regions
TraesCS7D02G356800.1	CAAT-box	CAAAT	1802	5	-	common cis-acting element in promoter and enhancer regions
TraesCS7D02G356800.1	CAAT-box	CCAAT	1863	5	+	common cis-acting element in promoter and enhancer regions
TraesCS7D02G356800.1	CAAT-box	CCAAT	1940	5	-	common cis-acting element in promoter and enhancer regions
TraesCS7D02G360500.1	CAAT-box	CCAAT	157	5	+	common cis-acting element in promoter and enhancer regions
TraesCS7D02G360500.1	CAAT-box	CAAAT	674	5	+	common cis-acting element in promoter and enhancer regions
TraesCS7D02G360500.1	CAAT-box	CAAAT	831	5	-	common cis-acting element in promoter and enhancer regions
TraesCS7D02G360500.1	CAAT-box	CCAAT	1607	5	-	common cis-acting element in promoter and enhancer regions
TraesCS7D02G360500.1	CAAT-box	CAAAT	1907	5	+	common cis-acting element in promoter and enhancer regions
TraesCSU02G136000.1	CAAT-box	CCAAT	114	5	-	common cis-acting element in promoter and enhancer regions
TraesCSU02G136000.1	CAAT-box	CAAAT	121	5	-	common cis-acting element in promoter and enhancer regions
TraesCSU02G136000.1	CAAT-box	CAAAT	261	5	+	common cis-acting element in promoter and enhancer regions
TraesCSU02G136000.1	CAAT-box	CAAAT	434	5	-	common cis-acting element in promoter and enhancer regions
TraesCSU02G136000.1	CAAT-box	CCAAT	918	5	-	common cis-acting element in promoter and enhancer regions
TraesCS7B02G261800.1	CAAT-box	CAAAT	628	5	-	common cis-acting element in promoter and enhancer regions
TraesCS7B02G261800.1	CAAT-box	CAAAT	70	5	+	common cis-acting element in promoter and enhancer regions
TraesCS7B02G261800.1	CAAT-box	CAAAT	975	5	-	common cis-acting element in promoter and enhancer regions
TraesCS7B02G261800.1	CAAT-box	CAAAT	222	5	-	common cis-acting element in promoter and enhancer regions
TraesCS7B02G261800.1	CAAT-box	CAAAT	276	5	-	common cis-acting element in promoter and enhancer regions
TraesCS7B02G261800.1	CAAT-box	CAAAT	562	5	-	common cis-acting element in promoter and enhancer regions
TraesCS7B02G261800.1	CAAT-box	CAAAT	687	5	+	common cis-acting element in promoter and enhancer regions
TraesCS7B02G261800.1	CAAT-box	CAAAT	698	5	+	common cis-acting element in promoter and enhancer regions
TraesCS7B02G261800.1	CAAT-box	CAAAT	792	5	-	common cis-acting element in promoter and enhancer regions
TraesCS7B02G266000.1	CAAT-box	CAAAT	588	5	+	common cis-acting element in promoter and enhancer regions
TraesCS7B02G266000.1	CAAT-box	CAAAT	745	5	-	common cis-acting element in promoter and enhancer regions
TraesCS7B02G266000.1	CAAT-box	CAAAT	777	5	-	common cis-acting element in promoter and enhancer regions
TraesCS7B02G266000.1	CAAT-box	CAAAT	869	5	+	common cis-acting element in promoter and enhancer regions
TraesCS7B02G261800.1	CAAT-box	CCAAT	5	5	-	common cis-acting element in promoter and enhancer regions
TraesCS7B02G261800.1	CAAT-box	CCAAT	63	5	+	common cis-acting element in promoter and enhancer regions
TraesCS7B02G261800.1	CAAT-box	CCAAT	27	5	+	common cis-acting element in promoter and enhancer regions
TraesCS7B02G261800.1	CAAT-box	CCAAT	377	5	+	common cis-acting element in promoter and enhancer regions
TraesCS7B02G261800.1	CAAT-box	CCAAT	65	5	-	common cis-acting element in promoter and enhancer regions
TraesCS7B02G261800.1	CAAT-box	CCAAT	200	5	-	common cis-acting element in promoter and enhancer regions
TraesCS7B02G261800.1	CAAT-box	CCAAT	772	5	+	common cis-acting element in promoter and enhancer regions
TraesCS7B02G261800.1	CAAT-box	CCAAT	852	5	+	common cis-acting element in promoter and enhancer regions
TraesCS7B02G261800.1	CAAT-box	CCAAT	929	5	-	common cis-acting element in promoter and enhancer regions
TraesCS7B02G266000.1	CAAT-box	CCAAT	72	5	+	common cis-acting element in promoter and enhancer regions
TraesCS7B02G266000.1	CAAT-box	CCAAT	0	5	+	common cis-acting element in promoter and enhancer regions
TraesCS7B02G266000.1	CAAT-box	CCAAT	404	5	-	common cis-acting element in promoter and enhancer regions
TraesCS7B02G266000.1	CAAT-box	CCAAT	553	5	-	common cis-acting element in promoter and enhancer regions
TraesCS1A02G275300.1	TATA-box	TATA	525	4	+	core promoter element around -30 of transcription start
TraesCS1A02G275300.1	TATA-box	ccTATAAAaa	1068	9	+	core promoter element around -30 of transcription start
TraesCS1A02G275300.1	TATA-box	TATATA	1070	6	-	core promoter element around -30 of transcription start
TraesCS1A02G275300.1	TATA-box	ATATAA	1071	6	+	core promoter element around -30 of transcription start
TraesCS1A02G275300.1	TATA-box	TATA	1072	4	-	core promoter element around -30 of transcription start
TraesCS1A02G275300.1	TATA-box	ATATAT	1498	6	-	core promoter element around -30 of transcription start
TraesCS1A02G275300.1	TATA-box	TATATA	1499	6	-	core promoter element around -30 of transcription start
TraesCS1A02G275300.1	TATA-box	ATATAT	1500	6	-	core promoter element around -30 of transcription start
TraesCS1A02G275300.1	TATA-box	TATATA	1501	6	-	core promoter element around -30 of transcription start
TraesCS1A02G275300.1	TATA-box	TATA	1503	4	-	core promoter element around -30 of transcription start
TraesCS1A02G275300.1	TATA-box	TATA	1564	4	-	core promoter element around -30 of transcription start
TraesCS1A02G275300.1	TATA-box	TATA	1569	4	-	core promoter element around -30 of transcription start
TraesCS1A02G275300.1	TATA-box	TATAA	1587	5	-	core promoter element around -30 of transcription start
TraesCS1A02G275300.1	TATA-box	TATA	1588	4	-	core promoter element around -30 of transcription start
TraesCS1A02G275300.1	TATA-box	TATAAAA	1773	7	-	core promoter element around -30 of transcription start
TraesCS1A02G275300.1	TATA-box	TATAAA	1774	6	-	core promoter element around -30 of transcription start
TraesCS1A02G275300.1	TATA-box	TATATAA	1775	7	-	core promoter element around -30 of transcription start
TraesCS1A02G275300.1	TATA-box	TATATA	1776	6	-	core promoter element around -30 of transcription start
TraesCS1A02G275300.1	TATA-box	ATATAT	1777	6	-	core promoter element around -30 of transcription start
TraesCS1A02G275300.1	TATA-box	TATA	1778	4	-	core promoter element around -30 of transcription start
TraesCS1A02G275300.1	TATA-box	ccTATAAAaa	1972	9	+	core promoter element around -30 of transcription start
TraesCS1A02G317100.1	TATA-box	TATA	1147	4	-	core promoter element around -30 of transcription start
TraesCS1A02G317100.1	TATA-box	TACAAAA	1155	7	+	core promoter element around -30 of transcription start
TraesCS1A02G317100.1	TATA-box	TACAAAA	1349	7	+	core promoter element around -30 of transcription start
TraesCS1A02G317100.1	TATA-box	TATACA	1487	6	-	core promoter element around -30 of transcription start
TraesCS1A02G317100.1	TATA-box	TATA	1489	4	-	core promoter element around -30 of transcription start
TraesCS1A02G317100.1	TATA-box	TATATA	1614	6	-	core promoter element around -30 of transcription start
TraesCS1A02G317100.1	TATA-box	ATATAA	1615	6	+	core promoter element around -30 of transcription start
TraesCS1A02G317100.1	TATA-box	TATA	1616	4	-	core promoter element around -30 of transcription start
TraesCS1A02G317100.1	TATA-box	ATTATA	1689	6	+	core promoter element around -30 of transcription start
TraesCS1A02G317100.1	TATA-box	TATAA	1690	5	-	core promoter element around -30 of transcription start
TraesCS1A02G317100.1	TATA-box	TATA	1691	4	-	core promoter element around -30 of transcription start
TraesCS1A02G317100.1	TATA-box	taTATAAAtc	1697	9	-	core promoter element around -30 of transcription start
TraesCS1A02G317100.1	TATA-box	TATAAAT	1698	7	-	core promoter element around -30 of transcription start
TraesCS1A02G317100.1	TATA-box	ccTATAAAaa	1699	9	-	core promoter element around -30 of transcription start
TraesCS1A02G317100.1	TATA-box	TATATAA	1700	7	-	core promoter element around -30 of transcription start
TraesCS1A02G317100.1	TATA-box	TATATA	1701	6	-	core promoter element around -30 of transcription start
TraesCS1A02G317100.1	TATA-box	TATA	1703	4	-	core promoter element around -30 of transcription start
TraesCS1A02G317100.1	TATA-box	ATATAT	1711	6	-	core promoter element around -30 of transcription start
TraesCS1A02G317100.1	TATA-box	TATATTTATATTT	1712	12	+	core promoter element around -30 of transcription start
TraesCS1A02G317100.1	TATA-box	taTATAAAtc	1714	9	-	core promoter element around -30 of transcription start
TraesCS1A02G317100.1	TATA-box	TATAAAT	1715	7	-	core promoter element around -30 of transcription start
TraesCS1A02G317100.1	TATA-box	TATAAA	1716	6	-	core promoter element around -30 of transcription start
TraesCS1A02G317100.1	TATA-box	TATATAA	1717	7	-	core promoter element around -30 of transcription start
TraesCS1A02G317100.1	TATA-box	TATATA	1718	6	-	core promoter element around -30 of transcription start
TraesCS1A02G317100.1	TATA-box	ATATAT	1719	6	-	core promoter element around -30 of transcription start
TraesCS1A02G317100.1	TATA-box	TATA	1720	4	-	core promoter element around -30 of transcription start
TraesCS1A02G445700.4	TATA-box	TATACA	60	6	-	core promoter element around -30 of transcription start
TraesCS1A02G445700.4	TATA-box	TATA	62	4	+	core promoter element around -30 of transcription start
TraesCS1A02G445700.4	TATA-box	ATATAT	159	6	+	core promoter element around -30 of transcription start
TraesCS1A02G445700.4	TATA-box	TATA	160	4	+	core promoter element around -30 of transcription start
TraesCS1A02G445700.4	TATA-box	TACAAAA	794	7	-	core promoter element around -30 of transcription start
TraesCS1A02G445700.4	TATA-box	TATACA	1038	6	-	core promoter element around -30 of transcription start
TraesCS1A02G445700.4	TATA-box	TATA	1040	4	-	core promoter element around -30 of transcription start
TraesCS1A02G445700.4	TATA-box	TATAAA	1045	6	-	core promoter element around -30 of transcription start
TraesCS1A02G445700.4	TATA-box	TATAA	1046	5	-	core promoter element around -30 of transcription start
TraesCS1A02G445700.4	TATA-box	TATA	1047	4	-	core promoter element around -30 of transcription start
TraesCS1A02G445700.4	TATA-box	ATATAA	1675	6	+	core promoter element around -30 of transcription start
TraesCS1A02G445700.4	TATA-box	TATA	1676	4	-	core promoter element around -30 of transcription start
TraesCS1B02G284500.1	TATA-box	TATA	135	4	+	core promoter element around -30 of transcription start
TraesCS1B02G284500.1	TATA-box	TACAAAA	924	7	+	core promoter element around -30 of transcription start
TraesCS1B02G284500.1	TATA-box	TATAAAA	1811	7	-	core promoter element around -30 of transcription start
TraesCS1B02G284500.1	TATA-box	TATAAA	1812	6	-	core promoter element around -30 of transcription start
TraesCS1B02G284500.1	TATA-box	TATATAA	1813	7	-	core promoter element around -30 of transcription start
TraesCS1B02G284500.1	TATA-box	TATATA	1814	6	-	core promoter element around -30 of transcription start
TraesCS1B02G284500.1	TATA-box	ATATAT	1815	6	-	core promoter element around -30 of transcription start
TraesCS1B02G284500.1	TATA-box	TATA	1816	4	-	core promoter element around -30 of transcription start
TraesCS1B02G329500.1	TATA-box	ccTATAAAaa	1053	9	+	core promoter element around -30 of transcription start
TraesCS1B02G329500.1	TATA-box	TATA	1197	4	-	core promoter element around -30 of transcription start
TraesCS1B02G329500.1	TATA-box	TACAAAA	1205	7	+	core promoter element around -30 of transcription start
TraesCS1B02G329500.1	TATA-box	TACAAAA	1395	7	+	core promoter element around -30 of transcription start
TraesCS1B02G329500.1	TATA-box	TATACA	1531	6	-	core promoter element around -30 of transcription start
TraesCS1B02G329500.1	TATA-box	TATA	1533	4	-	core promoter element around -30 of transcription start
TraesCS1B02G329500.1	TATA-box	TATATA	1661	6	-	core promoter element around -30 of transcription start
TraesCS1B02G329500.1	TATA-box	ATATAA	1662	6	+	core promoter element around -30 of transcription start
TraesCS1B02G329500.1	TATA-box	TATA	1663	4	-	core promoter element around -30 of transcription start
TraesCS1B02G329500.1	TATA-box	ATTATA	1745	6	+	core promoter element around -30 of transcription start
TraesCS1B02G329500.1	TATA-box	TATAA	1746	5	-	core promoter element around -30 of transcription start
TraesCS1B02G329500.1	TATA-box	TATA	1747	4	-	core promoter element around -30 of transcription start
TraesCS1B02G329500.1	TATA-box	taTATAAAtc	1753	9	-	core promoter element around -30 of transcription start
TraesCS1B02G329500.1	TATA-box	TATAAAT	1754	7	-	core promoter element around -30 of transcription start
TraesCS1B02G329500.1	TATA-box	ccTATAAAaa	1755	9	-	core promoter element around -30 of transcription start
TraesCS1B02G329500.1	TATA-box	TATATAA	1756	7	-	core promoter element around -30 of transcription start
TraesCS1B02G329500.1	TATA-box	TATATA	1757	6	-	core promoter element around -30 of transcription start
TraesCS1B02G329500.1	TATA-box	TATA	1759	4	-	core promoter element around -30 of transcription start
TraesCS1B02G329500.1	TATA-box	ATATAT	1767	6	-	core promoter element around -30 of transcription start
TraesCS1B02G329500.1	TATA-box	TATATA	1768	6	-	core promoter element around -30 of transcription start
TraesCS1B02G329500.1	TATA-box	ATATAA	1769	6	+	core promoter element around -30 of transcription start
TraesCS1B02G329500.1	TATA-box	TATA	1770	4	-	core promoter element around -30 of transcription start
TraesCS1B02G329500.1	TATA-box	ATTATA	1774	6	+	core promoter element around -30 of transcription start
TraesCS1B02G329500.1	TATA-box	TATATAA	1775	7	-	core promoter element around -30 of transcription start
TraesCS1B02G329500.1	TATA-box	TATATA	1776	6	-	core promoter element around -30 of transcription start
TraesCS1B02G329500.1	TATA-box	ATATAT	1777	6	-	core promoter element around -30 of transcription start
TraesCS1B02G329500.1	TATA-box	TATA	1778	4	-	core promoter element around -30 of transcription start
TraesCS1B02G329500.1	TATA-box	TATA	1963	4	-	core promoter element around -30 of transcription start
TraesCS1D02G274900.1	TATA-box	TAAAGATT	1252	8	+	core promoter element around -30 of transcription start
TraesCS1D02G274900.1	TATA-box	ccTATAAAaa	1617	9	-	core promoter element around -30 of transcription start
TraesCS1D02G274900.1	TATA-box	TATAAAA	1748	7	-	core promoter element around -30 of transcription start
TraesCS1D02G274900.1	TATA-box	TATAAA	1749	6	-	core promoter element around -30 of transcription start
TraesCS1D02G274900.1	TATA-box	TATATAA	1750	7	-	core promoter element around -30 of transcription start
TraesCS1D02G274900.1	TATA-box	TATATA	1751	6	-	core promoter element around -30 of transcription start
TraesCS1D02G274900.1	TATA-box	ATATAT	1752	6	-	core promoter element around -30 of transcription start
TraesCS1D02G274900.1	TATA-box	TATA	1753	4	-	core promoter element around -30 of transcription start
TraesCS1D02G454400.2	TATA-box	TATACA	83	6	-	core promoter element around -30 of transcription start
TraesCS1D02G454400.2	TATA-box	TATA	85	4	+	core promoter element around -30 of transcription start
TraesCS1D02G454400.2	TATA-box	TATACA	115	6	-	core promoter element around -30 of transcription start
TraesCS1D02G454400.2	TATA-box	TATA	117	4	+	core promoter element around -30 of transcription start
TraesCS1D02G454400.2	TATA-box	TATA	325	4	+	core promoter element around -30 of transcription start
TraesCS1D02G454400.2	TATA-box	TATAA	870	5	-	core promoter element around -30 of transcription start
TraesCS1D02G454400.2	TATA-box	TATA	871	4	+	core promoter element around -30 of transcription start
TraesCS1D02G454400.2	TATA-box	TATATAA	897	7	-	core promoter element around -30 of transcription start
TraesCS1D02G454400.2	TATA-box	TATATA	898	6	+	core promoter element around -30 of transcription start
TraesCS1D02G454400.2	TATA-box	ATATAT	899	6	+	core promoter element around -30 of transcription start
TraesCS1D02G454400.2	TATA-box	TATA	900	4	+	core promoter element around -30 of transcription start
TraesCS1D02G454400.2	TATA-box	ATATAA	924	6	+	core promoter element around -30 of transcription start
TraesCS1D02G454400.2	TATA-box	TATA	925	4	+	core promoter element around -30 of transcription start
TraesCS1D02G454400.2	TATA-box	TATA	970	4	+	core promoter element around -30 of transcription start
TraesCS1D02G454400.2	TATA-box	TATATA	978	6	+	core promoter element around -30 of transcription start
[truncated: 1,405 more rows]
